# Supplementary material for: Metabolomics facilitates differential diagnosis in common inherited retinal degenerations by exploring their profiles of serum metabolites
Source: Nat Commun. 2024 Apr 26;15:3562. doi: 10.1038/s41467-024-47911-3 (PMC11053129; doi:10.1038/s41467-024-47911-3)
Supplement: Supplementary file 4 — Source data [file 41467_2024_47911_MOESM4_ESM.xlsx]

## Sheet: Table of content
Figure 2	Metabolomics profile and selected identified metabolites in metabolomics analysis in different IRD groups.
	Figure 2a	The heatmap of 40 identified metabolites with the most significant differences among the seven IRD subgroups and control group.
		IRD:	Inherited retinal degenerations
		Obs.m/z:	The mass-to-charge ratio (m/z) of a chemical molecule as determined by the mass spectrometer.
		Ion mode:	The specific detected mode employed for measuring the mass-to-charge ratio (m/z). +, positive ion-mode; -, negative ion-mode.
	Figure 2b-h	The levels of D-xylonate (b), citronellyl acetate (c), hexadecanedioic acid (d), phosphatidylserine (14:1/16:0) (e), phosphatidylcholine (19:1) (f), phosphatidylcholine [16:0/9:0(CHO)] (g), and N-undecanoylglycine (h).
		PS:	phosphatidylserine
		PC:	phosphatidylcholine
Figure 3	PLS-DA and volcano plots of each IRD subgroup compared with that of the control group.
	Compound naming rule:	Extract portion and corresponding anaysis ion-mode_neutral mass_retention time
		BCD:	Bietti's crystalline dystrophy
		CD, CRD:	cone dystrophy/cone-rod dystrophy
		STGD:	Stargardt disease
		RP:	retinitis pigmentosa
		LP:	Relative hydrophobic metabolites (lipid) detected by positive ion mode
		LN:	Relative hydrophobic metabolites (lipid) detected by negative ion mode
		MP:	Relatively hydrophilic compounds detected by negaitive ion mode
		MN:	Relatively hydrophilic compounds detected by positive ion mode
		Example:	LP-152.0585-1.173, detected in relative hydrophobic portion under positive ion-mode, the neutral mass is 152.0585, and the retention time is 1.173 min
Figure 4	Performance of the machine-learning LASSO model for IRD subtypes classification.
	Figure 4b-c	Performance of the machine-learning LASSO model for CD/CRD, STGD, and control group classification
		Conf.	A number between 0 and 1 that represents the likelihood that the output of a machine learning model
		CD, CRD:	cone dystrophy/cone-rod dystrophy
		STGD:	Stargardt disease
	Figure 4d-e	Performance of the machine-learning LASSO model for RP with EYS, USH2A, and other genotypes classification
		Conf.	A number between 0 and 1 that represents the likelihood that the output of a Machine Learning model
		RP:	retinitis pigmentosa
Figure S1	Violin plots of age-adjusted abundance of D-Xylonate (a), citronellyl acetate (b), hexadecanedioic acid (c), PS(14:1/16:0) (d), PC(19:1) (e), PC(16:0/9:0(CHO)) (f), and N-undecanoylglycine (g) in different IRD groups.
		PS:	phosphatidylserine
		PC:	phosphatidylcholine
Figure S2	Volcano plots of comparisons between each IRD subgroup and the control group (a – h), STGD and CD/CRD (i), and RP with the ABCA4 genotype and STGD (j), after age adjustment.
		BCD:	Bietti's crystalline dystrophy
		CD, CRD:	cone dystrophy/cone-rod dystrophy
		STGD:	Stargardt disease
		RP:	retinitis pigmentosa
		LP:	Relative hydrophobic metabolites (lipid) detected by positive ion mode
		LN:	Relative hydrophobic metabolites (lipid) detected by negative ion mode
		MP:	Relatively hydrophilic compounds detected by negaitive ion mode
		MN:	Relatively hydrophilic compounds detected by positive ion mode
		Example:	LP-152.0585-1.173, detected in relative hydrophobic portion under positive ion-mode, the neutral mass is 152.0585, and the retention time is 1.173 min
Figure S3a	The violin plot and ROC curve of five identified metabolites are selected using a machine learning model to diagnose STGD and CD/CRD.
Figure S3b	The violin plot and ROC curve of 14 identified metabolites are selected using a machine learning model to diagnose EYS- and USH2A- associated RP.
		ROC:	Receiver Operating Characteristic Curve
		CD, CRD:	cone dystrophy/cone-rod dystrophy
		STGD:	Stargardt disease
		RP:	retinitis pigmentosa
		TG:	triglyceride
		PC:	phosphatidylcholine
		LysoPC:	lysophosphatidylcholine
Table S1	Baseline characteristics of IRD patients and healthy participants.

## Sheet: Figure 2a
Figure 2a	The heatmap of 40 identified metabolites with the most significant differences among the seven IRD subgroups and control group.
Obs.m/z	Ion mode	Normal																												BCD, Bietti's crystalline dystrophy																CD/CRD, cone dystrophy/cone-rod dystrophy
		N060	N097	N106	N176	N184	N185	N186	N188	N191	N195	N198	N200	N202	N203	N229	N239	N247	N249	N297	N299	N301	N302	N340	N447	N450	N451	N452	N462	B002	B021	B051	B108	B143	B174	B189	B193	B204	B236	B284	B327	B350	B448	B461	B468	C005	C007	C008	C012
595.539	-	243703457	2.14171e+08	5.105e+08	3.17494e+08	1.94792e+08	2.42154e+08	3.55149e+08	3.97646e+08	3.84677e+08	2.8104e+08	2.05346e+08	1.54691e+08	1.86591e+08	3.62649e+08	2.49493e+08	297956080	2.52055e+08	2.10328e+08	2.57622e+08	1.76409e+08	2.60446e+08	186124815	1.87852e+08	1.79304e+08	170513515	2.37383e+08	2.18703e+08	1.42173e+08	2.24702e+08	3.90677e+08	303898801	4.11674e+08	2.5486e+08	271005408	2.52829e+08	1.52681e+08	1.79082e+08	1.54646e+08	2.8137e+08	2.6088e+08	2.54906e+08	2.13523e+08	1.67013e+08	1.56513e+08	2.40332e+08	4.11606e+08	4.67044e+08	379302574
593.404	-	1.48349e+07	2.15735e+07	1.76762e+07	2.23726e+07	6.18456e+07	4.08343e+07	2.85167e+07	1.58443e+07	1.3803e+07	2.44544e+07	4.01272e+07	2.14188e+07	4.61706e+07	5.72042e+07	6.90464e+06	1.0294e+07	4.44871e+07	1.62294e+07	4.34535e+07	3.05281e+07	7.26103e+06	1.69377e+07	1.7534e+07	3.54246e+07	5.75935e+06	4.34558e+07	3.5559e+07	3.76383e+07	3.64284e+07	6.21736e+06	7.09132e+06	7.58292e+06	6.05416e+07	1.5884e+07	1.18986e+07	3.34391e+07	3.61822e+07	8.7789e+06	1.9244e+07	4.81262e+07	3.69969e+07	5.36841e+07	4.8373e+07	4.71029e+07	187174	153396	397017	406274
579.355	-	1.01524e+07	7.74118e+06	237580	1.45972e+07	8.1917e+06	1.42993e+07	8.19909e+06	5.99844e+06	1.75753e+06	5.09395e+06	6.74355e+06	5.89457e+06	7.56504e+06	1.06008e+07	4.19477e+06	8.74047e+06	4.92865e+06	6.46156e+06	1.53406e+07	4.64925e+06	2.72211e+06	3.37695e+06	6.08894e+06	1.91742e+07	348484	9.06343e+06	7.38568e+06	1.21813e+07	9.90782e+06	1.02136e+06	235069	875849	1.4576e+07	77520.2	193592	8.55437e+06	1.44092e+07	1.97686e+06	1.23668e+07	1.754e+07	1.54661e+07	9.66539e+06	2.34488e+07	1.77423e+07	49130.8	274227	410162	144194
529.336	+	3.87347e+07	4.49995e+07	7.0721e+06	5.47692e+07	1.49251e+07	2.51136e+07	1.6393e+07	2.76882e+07	5.81421e+06	5.83493e+06	2.86423e+07	7.19501e+06	2.18675e+07	2.00073e+07	2.00608e+07	3.36311e+07	2.63082e+07	1.01573e+07	4.86012e+07	1.97814e+07	9.23956e+06	1.9908e+07	2.24768e+07	2.91031e+07	2.0022e+07	5.89161e+07	4.10694e+07	3.25098e+07	4.11337e+07	1.6337e+07	1.41577e+07	1.78895e+07	2.78603e+07	1.98425e+07	8.25169e+06	2.09424e+07	2.14287e+07	5.8433e+06	8.02284e+07	4.01089e+07	8.38148e+07	2.3306e+07	3.31759e+07	6.27162e+07	865037	1.36901e+06	162719	918836
387.293	+	8.74292e+06	9.9808e+06	1.49718e+06	9.39434e+06	2.79409e+06	6.77823e+06	3.31785e+06	5.31892e+06	1.43664e+06	2.25109e+06	7.40667e+06	1.59939e+06	5.34999e+06	4.33203e+06	4.10354e+06	6.39249e+06	6.86808e+06	2.5172e+06	1.33779e+07	4.97819e+06	3.08929e+06	4.48388e+06	6.23813e+06	6.97367e+06	3.61701e+06	1.52215e+07	9.34625e+06	8.35036e+06	9.7697e+06	4.60975e+06	4.06163e+06	3.91198e+06	5.35233e+06	4.71701e+06	1.67261e+06	6.24655e+06	5.97541e+06	1.3265e+06	1.31559e+07	7.48199e+06	2.33249e+07	5.37294e+06	7.80889e+06	1.87568e+07	120661	112564	134565	77699.4
551.342	-	3.16416e+07	1.18097e+07	6.3928e+06	4.72821e+07	1.55951e+07	2.13516e+07	1.82398e+07	2.50703e+07	6.5802e+06	1.26439e+07	3.38852e+07	7.90418e+06	1.81297e+07	1.94885e+07	3.20272e+07	4.18785e+07	2.23262e+07	1.20512e+07	3.56986e+07	8.4626e+06	1.17238e+07	9.08549e+06	9.07496e+06	1.28539e+07	1.13438e+07	2.76739e+07	1.27136e+07	2.28276e+07	1.84334e+07	2.11609e+07	1.07032e+07	2.43788e+07	2.57261e+07	1.37083e+07	7.34139e+06	1.63434e+07	3.37625e+07	5.45282e+06	6.73784e+07	2.81565e+07	3.48946e+07	1.6915e+07	4.0397e+07	6.05865e+07	557212	851748	1.35579e+06	2.79622e+06
505.336	-	5.17347e+07	3.00871e+07	9.09207e+06	6.56439e+07	4.69763e+07	3.98015e+07	2.36959e+07	3.45242e+07	1.15654e+07	2.1538e+07	3.40526e+07	2.01623e+07	2.69782e+07	38136765	3.93202e+07	6.81661e+07	3.56237e+07	1.48683e+07	4.18551e+07	1.00739e+07	1.59575e+07	1.14502e+07	1.69417e+07	4.76754e+07	1.2048e+07	4.78835e+07	3.29424e+07	4.60892e+07	3.56054e+07	2.21572e+07	1.48051e+07	5.12698e+07	4.99111e+07	1.70154e+07	8.15049e+06	1.81355e+07	5.26616e+07	6.92158e+06	121926959	3.14579e+07	4.94707e+07	2.92345e+07	5.25801e+07	1.01611e+08	1.71212e+06	2.53547e+06	203764	3.6771e+06
530.288	+	2.74068e+07	3.49422e+07	6.03862e+06	6.77953e+06	2.68195e+07	1.99423e+07	2.40336e+07	3.11188e+07	4.30468e+07	2.01473e+07	2.19886e+07	1.23277e+07	1.44178e+07	5.07823e+06	6.80184e+06	1.09128e+07	1.7649e+07	2.67384e+07	2.3864e+07	2.95257e+07	3.56852e+07	2.89758e+07	3.78449e+07	2.59217e+07	5.24902e+06	1.35599e+07	1.87874e+07	2.83631e+07	1.67685e+07	2.45653e+07	6.13554e+06	1.78994e+07	1.65175e+07	8.53951e+06	6537840	2.23952e+07	2.20207e+07	2.89395e+07	1.1997e+07	1.49371e+07	1.79761e+07	1.09199e+07	3.14085e+07	5.81514e+06	1.7391e+06	2.6848e+06	1.52595e+06	3.46513e+06
528.261	-	1.33801e+07	1.69306e+07	389234	2.75581e+06	2.14815e+07	1.1977e+07	1.12821e+07	6.95872e+06	1.79263e+07	1.06504e+07	1.56553e+07	1.2455e+07	6.06425e+06	3.51446e+06	4.07254e+06	5.90361e+06	1.03883e+07	2.43741e+07	9.70645e+06	1.59314e+07	1.51193e+07	2.11772e+07	2.08292e+07	1.11794e+07	656492	5.13231e+06	6.99105e+06	1.81515e+07	7.15525e+06	6.5884e+06	469859	5.4938e+06	1.09092e+07	922567	942078	1.25775e+07	1.2841e+07	2.13302e+07	1.8399e+06	1.94449e+07	5.47295e+06	5.20551e+06	1.73798e+07	2.65711e+06	177347	618672	298233	2.01542e+06
550.35	+	1.32487e+07	1.24046e+07	7.2291e+06	7.91751e+06	1.21585e+07	1.43279e+07	1.66241e+07	1.68774e+07	1.06744e+07	1.81661e+07	1.38777e+07	8.38153e+06	1.22201e+07	7.97962e+06	8.66098e+06	8.8208e+06	1.00955e+07	5.17e+06	1.7256e+07	1.62106e+07	1.17522e+07	8.48866e+06	8.38216e+06	9.98733e+06	2.35221e+06	4.42952e+06	8.19043e+06	7.85036e+06	1.47268e+07	5.07257e+06	4.21482e+06	1.51554e+07	1.00327e+07	1.00819e+07	2.28932e+06	7.21013e+06	8.21279e+06	1.33175e+07	8.48111e+06	1.45329e+07	1.35662e+07	7.27099e+06	1.22426e+07	4.6519e+06	258395	224801	400548	426111
548.336	+	4.23646e+07	3.60975e+07	1.11659e+07	2.06533e+07	4.4184e+07	4.31195e+07	6.28356e+07	5.95044e+07	3.52458e+07	4.81416e+07	4.15893e+07	2.67597e+07	4.6529e+07	2.56248e+07	2.73021e+07	2.28597e+07	3.31344e+07	2.07149e+07	5.90644e+07	3.58557e+07	4.68321e+07	2.7104e+07	2.79219e+07	2.61128e+07	6.11621e+06	2.14006e+07	4.66643e+07	3.86885e+07	6.44532e+07	1.93884e+07	1.99812e+07	4.89477e+07	3.4028e+07	2.23368e+07	9.98914e+06	3.11678e+07	2.69221e+07	3.59444e+07	2.23673e+07	5.04002e+07	3.78384e+07	2.71451e+07	4.37505e+07	1.56384e+07	2.94671e+06	2.5323e+06	1.92521e+06	3.91241e+06
630.338	-	1.24836e+07	1.15309e+07	5.07567e+06	6.89738e+06	1.51991e+07	1.75077e+07	1.46267e+07	1.36642e+07	1.31291e+07	1.28039e+07	1.55578e+07	10062598	9.11913e+06	8.2508e+06	1.02455e+07	8.97043e+06	1.2093e+07	1.47148e+07	1.10628e+07	1.42271e+07	1.01083e+07	9.20758e+06	1.06285e+07	1.09033e+07	3.64042e+06	6.88479e+06	8.04261e+06	1.00024e+07	6.4952e+06	7.90454e+06	3.80141e+06	1.37456e+07	1.2846e+07	5.83123e+06	4.28101e+06	9.80924e+06	1.26959e+07	1.59592e+07	8.28499e+06	1.92355e+07	7.19743e+06	7.31398e+06	1.25501e+07	4.50856e+06	425421	710586	867415	1.06167e+06
606.339	-	1.34802e+07	8.91382e+06	5.11882e+06	5.78628e+06	1.59619e+07	1.16877e+07	1.55894e+07	9.2569e+06	9.67328e+06	1.27156e+07	1.32946e+07	1.28602e+07	1.47259e+07	1.09119e+07	1.08458e+07	8.54619e+06	7.70266e+06	8.2848e+06	1.21811e+07	9.57097e+06	5.75143e+06	8.07515e+06	6.84513e+06	1.02889e+07	2.11701e+06	4.21261e+06	9.00191e+06	10721729	1.01999e+07	5.97837e+06	4.35569e+06	1.19613e+07	1.09642e+07	5.43564e+06	3.20407e+06	7.66715e+06	8.7911e+06	1.43562e+07	7.28924e+06	1.84335e+07	7.80167e+06	6.65893e+06	1.72452e+07	6.34004e+06	690796	664355	435909	1.51255e+06
596.335	+	8.35341e+06	1.38142e+07	5.57679e+06	4.49896e+06	6.28654e+06	6.94037e+06	6.84654e+06	1.40278e+07	1.54899e+07	1.75072e+07	8.004e+06	3.33491e+06	7.13512e+06	4.09954e+06	4.92859e+06	5.54663e+06	8.378e+06	6.39875e+06	7.06146e+06	8.50222e+06	1.60422e+07	6.32356e+06	6.45466e+06	9.43356e+06	2.50042e+06	7.90453e+06	1.8204e+07	7.2104e+06	1.34827e+07	7.90531e+06	5.48314e+06	1.04658e+07	8.31473e+06	6.75855e+06	2.32728e+06	9.64428e+06	6.19856e+06	1.05289e+07	6.33059e+06	1.42808e+07	1.5494e+07	9.98529e+06	1.15855e+07	4.51362e+06	192084	325925	298545	482275
572.335	+	3.25541e+07	4.12416e+07	1.57913e+07	2.06431e+07	4.22452e+07	6.01305e+07	6.06056e+07	8.14891e+07	5.65278e+07	4.6021e+07	4.70261e+07	2.13332e+07	3.33913e+07	2.21082e+07	3.14506e+07	2.93661e+07	4.70783e+07	3.36163e+07	3.11638e+07	7.06549e+07	7.25329e+07	3.68796e+07	6.14138e+07	4.59916e+07	1.22667e+07	3.69184e+07	5.17685e+07	3.92649e+07	3.13671e+07	2.81168e+07	2.04264e+07	5.53732e+07	3.6075e+07	9.47706e+06	1.32953e+07	3.88263e+07	4.16953e+07	4.01177e+07	2.84699e+07	6.8627e+07	4.25823e+07	2.3022e+07	3.78508e+07	1.3076e+07	1.71731e+06	2.17887e+06	2.06748e+06	2.59068e+06
1091.66	+	9.27582e+06	6.14432e+06	3.01506e+06	3.09769e+06	6.28201e+06	1.17864e+07	1.06743e+07	1.48071e+07	9.45075e+06	4.31196e+06	9.70657e+06	3.97552e+06	3.85223e+06	4.00708e+06	5.69417e+06	4.51995e+06	2.22755e+06	6.52109e+06	6.78348e+06	7.25405e+06	1.08801e+07	5.55999e+06	6.04087e+06	5.76728e+06	1.56568e+06	6.03417e+06	9.02666e+06	7.20588e+06	8.88749e+06	3.80206e+06	2.51683e+06	1.00371e+07	4.84403e+06	6.19337e+06	1.86633e+06	5.45306e+06	4.85876e+06	7.46916e+06	3.99612e+06	9.42415e+06	2.79811e+06	3.39231e+06	1.25477e+07	1.38924e+06	337097	769355	372795	686481
650.402	+	7.85831e+06	1.16472e+07	1.33981e+07	8.9154e+06	1.21698e+07	1.40895e+07	1.48729e+07	2.91051e+07	2.45919e+07	1.10709e+07	1.28956e+07	5.89436e+06	8.58503e+06	7.25945e+06	4.44633e+06	4.99203e+06	1.33187e+07	6.11264e+06	9.01934e+06	1.54323e+07	2.41572e+07	8.91707e+06	1.60329e+07	6.40459e+06	8.16031e+06	1.16878e+07	3.58875e+07	1.02899e+07	7.36471e+06	1.54487e+07	8.84799e+06	1.25069e+07	1.25219e+07	1.48876e+07	5.4086e+06	7.84515e+06	1.81418e+07	6.81872e+06	1.57938e+07	8.205e+06	1.04258e+07	4.74326e+06	9.20199e+06	8.30503e+06	1.73798e+06	1.2022e+06	2.71075e+06	1.66583e+06
636.386	+	3.78677e+06	7.19524e+06	5.91129e+06	5.40207e+06	4.49983e+06	5.47652e+06	6.02399e+06	1.55541e+07	8.33607e+06	9.46749e+06	5.02931e+06	2.93301e+06	4.17938e+06	4.38188e+06	2.80579e+06	4.75531e+06	7.95538e+06	3.22219e+06	5.91497e+06	7.07779e+06	1.63555e+07	4.25262e+06	7.79859e+06	5.21643e+06	4.70654e+06	8.46926e+06	2.0044e+07	5.2662e+06	4.93726e+06	7.69131e+06	4.61268e+06	7.8221e+06	5.48114e+06	8.91041e+06	4.78359e+06	5.75423e+06	6.87599e+06	4.21629e+06	8.25319e+06	4.11245e+06	7.91006e+06	6.08402e+06	3.85332e+06	4.21952e+06	480912	698934	1.18517e+06	1.24023e+06
708.443	-	8.36388e+06	7.14508e+06	1.02102e+07	1.57865e+07	1.70063e+07	2.67811e+07	2.60405e+07	2.74902e+07	1.34443e+07	1.92342e+07	1.82689e+07	9.36669e+06	1.79701e+07	1.52722e+07	1.24076e+07	1.19146e+07	2.01217e+07	1.27496e+07	2.22943e+07	1.65766e+07	2.08384e+07	1.17903e+07	2.02914e+07	1.15761e+07	7.54228e+06	1.41445e+07	2.25839e+07	2.07311e+07	1.03842e+07	1.6661e+07	1.23613e+07	1.68058e+07	1.47233e+07	1.28215e+07	1.25677e+07	1.59291e+07	1.44398e+07	1.40148e+07	1.60578e+07	3.0509e+07	1.28717e+07	1.1973e+07	1.8216e+07	1.47893e+07	6.89878e+06	8.85086e+06	1.53978e+07	1.72245e+07
703.537	+	5.09583e+06	5.34368e+06	5.58402e+06	5.50614e+06	4.21769e+06	7.30694e+06	1.03681e+07	1.51166e+07	6.73189e+06	7.93118e+06	4.69947e+06	3.61273e+06	6.04023e+06	5.27128e+06	4.31661e+06	4.6557e+06	8.72779e+06	4.71586e+06	8.54819e+06	9.75305e+06	1.33907e+07	4.58745e+06	8.06488e+06	4.72894e+06	2.6298e+06	4.24011e+06	1.06697e+07	5.77983e+06	5.76545e+06	6.43658e+06	4.20442e+06	5.54097e+06	5.58618e+06	6.24411e+06	3.31737e+06	7.37611e+06	2.8384e+06	3.86107e+06	6.623e+06	2.53347e+06	7.65882e+06	7.92931e+06	5.50798e+06	4.5249e+06	1.81461e+06	2.09781e+06	3.22324e+06	1.39231e+06
690.434	+	2.02442e+07	2.30635e+07	2.64229e+07	3.44137e+07	3.00733e+07	5.02066e+07	2.52245e+07	9.75547e+07	4.06645e+07	5.02072e+07	3.3303e+07	2.05753e+07	2.93549e+07	2.37963e+07	2.11906e+07	2.34012e+07	4.86667e+07	2.03749e+07	6.05711e+07	4.98197e+07	7.88229e+07	2.36981e+07	6.68539e+07	3.14192e+07	2.02188e+07	5.0357e+07	3.13311e+07	4.81092e+07	3.82555e+07	3.80765e+07	2.86245e+07	4.09073e+07	2.91817e+07	4.205e+07	2.91457e+07	4.09915e+07	3.45259e+07	2.47669e+07	4.36385e+07	3.57592e+07	4.31739e+07	2.55775e+07	3.63724e+07	2.53866e+07	1.673e+07	1.82794e+07	3.52839e+07	2.04938e+07
650.439	+	8.02927e+07	6.3036e+07	9.95853e+07	1.13902e+08	1.07512e+08	1.96519e+08	2.20794e+08	3.59877e+08	1.53237e+08	1.74502e+08	1.04541e+08	9.0668e+07	1.07298e+08	8.93352e+07	6.68063e+07	9.21736e+07	1.67533e+08	5.90789e+07	2.10683e+08	1.58806e+08	2.57054e+08	8.12305e+07	2.0638e+08	1.04075e+08	4.79919e+07	1.51128e+08	3.02339e+08	1.62638e+08	1.1215e+08	1.18526e+08	9.99681e+07	1.46063e+08	9.78045e+07	1.16587e+08	9.9828e+07	1.16803e+08	8.37384e+07	7.51804e+07	1.30622e+08	1.43727e+08	1.33773e+08	7.91429e+07	1.32527e+08	8.72777e+07	7.65417e+07	6.51624e+07	1.27803e+08	8.60822e+07
678.469	+	3.37899e+07	2.6232e+07	6.46515e+07	6.23518e+07	5.04764e+07	1.03243e+08	1.09934e+08	1.30064e+08	6.68866e+07	8.61814e+07	5.21521e+07	3.7444e+07	5.9297e+07	4.85899e+07	1.83809e+07	4.57882e+07	8.34871e+07	2.63375e+07	1.40002e+08	8.03952e+07	1.16714e+08	3.93381e+07	1.02225e+08	4.89591e+07	2.60252e+07	7.70509e+07	1.56694e+08	6.99144e+07	5.84017e+07	5.01188e+07	4.81837e+07	7.38891e+07	5.21294e+07	6.38094e+07	6.00706e+07	5.84915e+07	5.50211e+07	3.77287e+07	7.63095e+07	6.81776e+07	6.29873e+07	4.50945e+07	5.72012e+07	4.73634e+07	3.54288e+07	3.43298e+07	7.29388e+07	3.48008e+07
928.586	-	1.16843e+07	6.75536e+06	6.93709e+06	1.4959e+07	6.92788e+06	9.43548e+06	1.3558e+07	1.82592e+07	2.69476e+07	1.5091e+07	7.22328e+06	7.3964e+06	7.29396e+06	3.05623e+07	4.59523e+06	9.32863e+06	1.60082e+07	8.55947e+06	1.10718e+07	4.92767e+06	6.37887e+06	1.7958e+07	9.71835e+06	8.24191e+06	4.19601e+06	5.94397e+06	9.16249e+06	6.29392e+06	3.83188e+06	4.00993e+06	5.46774e+06	4.31541e+06	7.4184e+06	7.44928e+06	6.25126e+06	6.01021e+06	9.02782e+06	7.04057e+06	1.03922e+07	2.2004e+06	6.77575e+06	2.0028e+07	8.11444e+06	5.59828e+06	613181	249164	1.77126e+06	1.37585e+06
244.19	+	2.62899e+08	1.66706e+08	2.07577e+08	1.34522e+08	2.61349e+08	2.92259e+08	2.75992e+08	2.33081e+08	1.50399e+08	9.86678e+07	1.64005e+08	1.42387e+08	1.13306e+08	1.00142e+08	102076470	1.04747e+08	1.72122e+08	1.44509e+08	1.49517e+08	3.01143e+08	335423793	1.24911e+08	1.50206e+08	1.91338e+08	2.17295e+08	2.45227e+08	2.20349e+08	1.32766e+08	1.56243e+08	2.19683e+08	5.46077e+08	3.51112e+08	3.58216e+08	2.55865e+08	2.14461e+08	301116574	3.52842e+08	1.35245e+08	2.20122e+08	4.83446e+08	3.22857e+08	8.03378e+07	173052286	2.2009e+08	2.72544e+07	2.64161e+07	2.67452e+07	9.72281e+06
716.445	+	4.31861e+06	2.81784e+06	6.38281e+06	5.31178e+06	4.91379e+06	8.78106e+06	1.2787e+07	1.20506e+07	8.18589e+06	8.51734e+06	5.7192e+06	3.59139e+06	4.80137e+06	4.90417e+06	3.17902e+06	4.80782e+06	6.30661e+06	2.92839e+06	9.21216e+06	5.09681e+06	9.54321e+06	3.46996e+06	9.38783e+06	4.83926e+06	2.53389e+06	6.73998e+06	1.50049e+07	7.43074e+06	6.25782e+06	2.54049e+06	5.85544e+06	9.23144e+06	5.99959e+06	6.65478e+06	4.50977e+06	4.26564e+06	4.85443e+06	2.41528e+06	6.58036e+06	4.68935e+06	4.5745e+06	3.35471e+06	5.6842e+06	4.37256e+06	368186	270026	1.03873e+06	619464
706.464	+	2.42127e+07	1.67716e+07	1.51838e+07	2.7441e+07	2.17915e+07	4.33132e+07	5.60768e+07	5.93123e+07	3.42939e+07	3.39098e+07	3.03739e+07	1.87102e+07	2.83014e+07	2.70025e+07	1.98825e+07	2.22039e+07	3.88076e+07	1.69229e+07	5.00302e+07	2.89672e+07	5.207e+07	2.15254e+07	4.25345e+07	2.29559e+07	1.07289e+07	2.83693e+07	6.2624e+07	3.7733e+07	3.01385e+07	2.98766e+07	3.26744e+07	3.26466e+07	2.02346e+07	2.55467e+07	1.69236e+07	3.01753e+07	2.42181e+07	2.631e+07	4.50762e+07	2.63459e+07	4.00562e+07	1.87309e+07	2.08296e+07	1.94567e+07	1.68635e+06	2.009e+06	2.90739e+06	2.25818e+06
666.434	+	6.43678e+07	4.24014e+07	5.72611e+07	7.48685e+07	5.99065e+07	1.25679e+08	1.4491e+08	2.25622e+08	9.05277e+07	9.94121e+07	7.42648e+07	4.64991e+07	4.00232e+07	6.67817e+07	4.76839e+07	5.44551e+07	1.03953e+08	3.84207e+07	1.49517e+08	7.3392e+07	1.46359e+08	4.86869e+07	1.30667e+08	4.76269e+07	3.32162e+07	8.48078e+07	1.67947e+08	9.57864e+07	6.72947e+07	7.75483e+07	7.26327e+07	1.03298e+08	5.43782e+07	8.06665e+07	6.00355e+07	8.346e+07	6.24165e+07	5.57043e+07	1.04976e+08	6.53456e+07	8.4106e+07	4.29379e+07	7.05362e+07	4.98132e+07	7.65946e+06	9.81281e+06	1.77297e+07	1.44552e+07
692.448	-	9.87781e+06	3.34754e+06	6.5139e+06	9.66718e+06	6.31702e+06	7.28166e+06	1.02263e+07	1.25578e+07	6.68285e+06	7.40385e+06	1.0127e+07	1.05849e+07	9.33176e+06	8.16696e+06	5.2296e+06	6.16456e+06	9.41526e+06	3.84201e+06	9.9578e+06	3.82447e+06	5.49229e+06	5.15511e+06	1.02874e+07	5.88275e+06	3.57218e+06	8.48165e+06	1.11148e+07	1.09265e+07	4.50557e+06	1.12532e+07	5.04401e+06	1.27032e+07	8.42491e+06	6.52841e+06	6.23529e+06	7.50198e+06	7.47004e+06	7.49552e+06	8.47551e+06	1.16033e+07	4.67702e+06	5.74357e+06	8.10757e+06	8.71198e+06	334184	928612	1.97762e+06	1.22381e+06
704.448	-	5.04766e+06	4.89207e+06	7.50117e+06	1.1112e+07	1.15337e+07	1.91881e+07	7.83427e+06	1.05108e+07	6.34156e+06	1.2949e+07	1.33735e+07	1.2166e+07	1.46092e+07	1.16479e+07	8.40181e+06	9.91803e+06	1.11445e+07	9.85215e+06	1.38387e+07	9.67988e+06	9.96266e+06	9.33888e+06	1.03698e+07	7.24051e+06	4.25075e+06	5.17424e+06	1.30608e+07	1.14487e+07	7.36156e+06	1.29855e+07	1.06781e+07	1.21095e+07	1.01488e+07	1.00792e+07	9.56667e+06	1.01721e+07	1.10814e+07	9.88901e+06	1.25122e+07	1.27528e+07	9.34868e+06	8.36383e+06	1.23625e+07	7.99727e+06	546975	1.09614e+06	1.15006e+06	1.2294e+06
664.417	-	1.46442e+07	9.97158e+06	1.31126e+07	1.87335e+07	2.0595e+07	3.0931e+07	3.36275e+07	3.70347e+07	1.84791e+07	2.38025e+07	2.20719e+07	2.01832e+07	2.17447e+07	2.32753e+07	1.48672e+07	1.70639e+07	2.42344e+07	1.41341e+07	2.62458e+07	1.56272e+07	1.99755e+07	1.35682e+07	2.11692e+07	1.16777e+07	6.63805e+06	1.25409e+07	2.05447e+07	2.22224e+07	1.09526e+07	2.13326e+07	1.57713e+07	2.12688e+07	1.84224e+07	1.74332e+07	1.62209e+07	1.96052e+07	1.63087e+07	1.77272e+07	2.24459e+07	2.29726e+07	1.19175e+07	1.49935e+07	1.75878e+07	1.68593e+07	1.00143e+06	1.76206e+06	3.5465e+06	4.35173e+06
215.125	+	1.79917e+07	4.7927e+06	3.25852e+07	1.74703e+07	1.38207e+07	4.3025e+07	6.19573e+07	4.78423e+07	5.04742e+07	2.79142e+07	9.95436e+06	5.03032e+06	4.71801e+06	6.95284e+06	5.67575e+06	9.79778e+06	1.05803e+07	1.11502e+07	1.67114e+07	6.01342e+06	2.95159e+07	2.99702e+06	1.23975e+07	7.6652e+06	6.94859e+06	1.54482e+07	1.13988e+07	9.19424e+06	5.04941e+06	1.92401e+07	2.171e+07	3.37889e+07	1.41829e+07	3.0242e+07	2.29725e+07	1.10597e+07	1.49606e+07	2.43071e+06	2.85822e+07	2.57853e+07	2.2969e+07	6.30927e+06	9.36228e+06	1.13333e+07	1.19315e+08	1.02267e+08	1.06735e+08	8.36687e+07
201.109	+	9.42045e+06	5.71898e+06	1.28789e+07	1.17886e+07	6.80538e+06	1.65892e+07	1.53985e+07	1.94839e+07	1.49882e+07	1.05084e+07	7.31703e+06	2.9071e+06	4.43701e+06	6.35632e+06	6.74516e+06	6.22631e+06	5.54307e+06	6.39071e+06	1.21023e+07	6.17281e+06	1.38242e+07	3.68183e+06	1.0202e+07	5.34164e+06	3.61066e+06	6.23741e+06	7.55018e+06	5.43754e+06	7.02091e+06	9.64717e+06	1.13976e+07	1.26039e+07	1.00732e+07	1.9202e+07	1.01315e+07	6.05549e+06	8.52701e+06	3.72588e+06	1.26176e+07	6.78093e+06	1.24387e+07	4.38227e+06	6.17647e+06	6.46896e+06	3.31612e+07	2.81182e+07	4.27414e+07	2.34586e+07
287.222	+	3.73186e+06	3.07256e+06	9.20847e+06	3.46706e+06	2.98127e+06	1.03094e+07	1.35528e+07	1.37484e+07	7.27931e+06	5.58099e+06	3.95098e+06	2.18175e+06	3.47817e+06	2.5446e+06	2.11415e+06	4.63493e+06	9.0186e+06	3.62145e+06	4.36798e+06	5.92335e+06	8.36219e+06	3.67779e+06	6.23797e+06	6.19199e+06	3.1983e+06	5.82165e+06	7.09632e+06	3.44249e+06	4.00714e+06	5.12354e+06	6.5684e+06	7.65504e+06	4.54291e+06	7.01862e+06	5.01238e+06	7.45334e+06	5.11417e+06	2.50385e+06	6.53976e+06	3.86813e+06	4.49584e+06	3.36737e+06	3.24549e+06	2.67785e+06	9.09354e+07	6.56918e+07	1.05147e+08	5.77084e+07
199.169	+	4.67434e+06	822478	4.2573e+06	878616	676399	6.99968e+06	2.47362e+06	3.98211e+06	1.70938e+06	1.09268e+06	646242	603981	1.23277e+06	821416	328344	2.1703e+06	3.46838e+06	1.09316e+06	1.2287e+06	2.13387e+06	6.07328e+06	633424	1.12013e+06	1.88426e+06	991461	1.90496e+06	2.64858e+06	1.9817e+06	1.00585e+06	2.93991e+06	1.17518e+06	2.78233e+06	1.46069e+06	6.19188e+06	459322	2.86584e+06	1.14712e+06	367806	2.36176e+06	2.37315e+06	1.00939e+06	1.02273e+06	1.22381e+06	997713	3.47489e+07	2.35695e+07	3.85885e+07	2.28916e+07
165.04	-	788159	737237	1.14494e+06	406204	956893	2.49887e+06	1.19798e+06	817586	974750	1.17416e+06	605411	540893	630021	850227	456556	1.05421e+06	1.5794e+06	542810	414594	770832	523173	457494	538896	1.37723e+06	599075	516260	674505	503137	549292	431649	1.0543e+06	1.2108e+06	711283	982433	1.04677e+06	691810	1.15743e+06	381947	532386	2.49178e+06	340188	430131	734570	293036	4.89774e+06	5.6311e+06	8.02201e+06	7.29716e+06
239.059	-	4.75758e+06	2.64684e+06	5.53296e+06	1.59051e+06	3.66502e+06	1.28598e+07	4.7902e+06	2.93719e+06	3.52482e+06	4.26304e+06	2.1855e+06	2.28495e+06	1.91249e+06	2.67135e+06	1.54377e+06	1.67778e+06	7.66877e+06	2.09155e+06	2.12355e+06	2.03198e+06	2.679e+06	864262	1.88376e+06	6.42358e+06	1.64703e+06	2.04761e+06	3.22506e+06	2.51269e+06	2.78616e+06	3.4854e+06	5.22922e+06	4.68052e+06	2.68045e+06	4.9041e+06	3.3434e+06	3.2661e+06	4.32728e+06	1.46851e+06	3.69845e+06	1.35756e+07	1.93487e+06	2.12569e+06	4.05069e+06	1.86892e+06	3.46562e+07	8.70522e+06	5.19902e+07	4.74677e+07
543.294	-	1.41201e+07	1.36439e+07	1.67818e+07	1.7456e+07	1.67284e+07	1.26939e+07	1.74718e+07	1.86391e+07	1.1818e+07	1.7914e+07	1.25023e+07	1.58347e+07	1.32059e+07	1.53413e+07	1.30411e+07	1.4962e+07	1.86106e+07	1.9158e+07	1.6453e+07	1.70788e+07	1.23019e+07	1.0632e+07	1.33176e+07	1.44663e+07	1.33589e+07	1.3833e+07	1.46522e+07	1.32674e+07	7.8323e+06	2.26232e+07	1.56137e+07	1.1773e+07	1.56578e+07	1.7498e+07	1.56755e+07	1.27968e+07	1.4558e+07	1.42021e+07	1.79712e+07	2.32157e+07	5.85608e+06	1.26071e+07	1.37041e+07	1.55923e+07	8.34694e+06	5.2401e+06	1.72117e+07	1.40981e+07
272.295	+	6.30538e+06	5.8268e+06	6.7094e+06	5.48245e+06	5.3271e+06	6.94467e+06	9.22021e+06	1.17858e+07	7.95979e+06	7.18505e+06	5.86135e+06	4.15357e+06	5.27863e+06	4.40348e+06	4.00258e+06	4.62411e+06	6.59109e+06	3.77658e+06	8.1825e+06	8.18114e+06	9.10488e+06	5.29226e+06	7.77433e+06	7.20773e+06	6.17054e+06	6.65479e+06	7.39749e+06	5.05391e+06	6.14979e+06	4.63394e+06	5.57208e+06	8.17692e+06	5.8545e+06	6.52141e+06	5.11405e+06	5.94879e+06	5.19676e+06	4.40894e+06	5.54452e+06	6.1079e+06	5.51027e+06	3.90997e+06	5.43719e+06	4.61566e+06	4.61523e+06	3.3598e+06	3.94567e+06	3.61774e+06
272.295	+	6.99867e+06	7.43362e+06	8.4921e+06	6.58119e+06	5.92959e+06	8.03242e+06	1.06397e+07	1.37131e+07	9.19324e+06	8.12519e+06	6.23277e+06	4.29975e+06	7.02355e+06	5.18167e+06	4.6397e+06	5.33154e+06	7.50808e+06	4.43693e+06	8.71508e+06	7.22591e+06	9.85951e+06	5.74824e+06	8.62978e+06	7.73514e+06	6.79268e+06	8.09281e+06	8.9445e+06	6.94368e+06	5.68685e+06	6.19148e+06	8.18281e+06	9.55099e+06	7.12873e+06	7.1278e+06	6.43368e+06	7.05711e+06	6.31093e+06	4.99066e+06	6.63685e+06	7.83526e+06	8.82793e+06	4.56634e+06	7.51338e+06	5.02631e+06	4.38239e+06	3.77447e+06	5.12558e+06	3.96882e+06
[truncated: 107 more columns]

## Sheet: Figure 2b-h
Figure 2b-h	The levels of D-xylonate (b), citronellyl acetate (c), hexadecanedioic acid (d), phosphatidylserine (14:1/16:0) (e), phosphatidylcholine (19:1) (f), phosphatidylcholine [16:0/9:0(CHO)] (g), and N-undecanoylglycine (h).
Compound		D-Xylonate	Citronellyl acetate	Hexadecanedioic acid	PS(14:1/16:0)	PC(19:1)	PC(16:0\/9:0(CHO))	N-Undecanoylglycine
Class	Sample ID	165.04 (-)	199.169 (+)	287.222 (+)	704.448 (-)	550.35 (+)	650.439 (+)	244.19 (+)
Normal	N060	788159	4.67434e+06	3.73186e+06	5.04766e+06	1.32487e+07	8.02927e+07	2.62899e+08
	N097	737237	822478	3.07256e+06	4.89207e+06	1.24046e+07	6.3036e+07	1.66706e+08
	N106	1.14494e+06	4.2573e+06	9.20847e+06	7.50117e+06	7.2291e+06	9.95853e+07	2.07577e+08
	N176	406204	878616	3.46706e+06	1.1112e+07	7.91751e+06	1.13902e+08	1.34522e+08
	N184	956893	676399	2.98127e+06	1.15337e+07	1.21585e+07	1.07512e+08	2.61349e+08
	N185	2.49887e+06	6.99968e+06	1.03094e+07	1.91881e+07	1.43279e+07	1.96519e+08	2.92259e+08
	N186	1.19798e+06	2.47362e+06	1.35528e+07	7.83427e+06	1.66241e+07	2.20794e+08	2.75992e+08
	N188	817586	3.98211e+06	1.37484e+07	1.05108e+07	1.68774e+07	3.59877e+08	2.33081e+08
	N191	974750	1.70938e+06	7.27931e+06	6.34156e+06	1.06744e+07	1.53237e+08	1.50399e+08
	N195	1.17416e+06	1.09268e+06	5.58099e+06	1.2949e+07	1.81661e+07	1.74502e+08	9.86678e+07
	N198	605411	646242	3.95098e+06	1.33735e+07	1.38777e+07	1.04541e+08	1.64005e+08
	N200	540893	603981	2.18175e+06	1.2166e+07	8.38153e+06	9.0668e+07	1.42387e+08
	N202	630021	1.23277e+06	3.47817e+06	1.46092e+07	1.22201e+07	1.07298e+08	1.13306e+08
	N203	850227	821416	2.5446e+06	1.16479e+07	7.97962e+06	8.93352e+07	1.00142e+08
	N229	456556	328344	2.11415e+06	8.40181e+06	8.66098e+06	6.68063e+07	102076470
	N239	1.05421e+06	2.1703e+06	4.63493e+06	9.91803e+06	8.8208e+06	9.21736e+07	1.04747e+08
	N247	1.5794e+06	3.46838e+06	9.0186e+06	1.11445e+07	1.00955e+07	1.67533e+08	1.72122e+08
	N249	542810	1.09316e+06	3.62145e+06	9.85215e+06	5.17e+06	5.90789e+07	1.44509e+08
	N297	414594	1.2287e+06	4.36798e+06	1.38387e+07	1.7256e+07	2.10683e+08	1.49517e+08
	N299	770832	2.13387e+06	5.92335e+06	9.67988e+06	1.62106e+07	1.58806e+08	3.01143e+08
	N301	523173	6.07328e+06	8.36219e+06	9.96266e+06	1.17522e+07	2.57054e+08	335423793
	N302	457494	633424	3.67779e+06	9.33888e+06	8.48866e+06	8.12305e+07	1.24911e+08
	N340	538896	1.12013e+06	6.23797e+06	1.03698e+07	8.38216e+06	2.0638e+08	1.50206e+08
	N447	1.37723e+06	1.88426e+06	6.19199e+06	7.24051e+06	9.98733e+06	1.04075e+08	1.91338e+08
	N450	599075	991461	3.1983e+06	4.25075e+06	2.35221e+06	4.79919e+07	2.17295e+08
	N451	516260	1.90496e+06	5.82165e+06	5.17424e+06	4.42952e+06	1.51128e+08	2.45227e+08
	N452	674505	2.64858e+06	7.09632e+06	1.30608e+07	8.19043e+06	3.02339e+08	2.20349e+08
	N462	503137	1.9817e+06	3.44249e+06	1.14487e+07	7.85036e+06	1.62638e+08	1.32766e+08
BCD, Bietti's crystalline dystrophy	B002	549292	1.00585e+06	4.00714e+06	7.36156e+06	1.47268e+07	1.1215e+08	1.56243e+08
	B021	431649	2.93991e+06	5.12354e+06	1.29855e+07	5.07257e+06	1.18526e+08	2.19683e+08
	B051	1.0543e+06	1.17518e+06	6.5684e+06	1.06781e+07	4.21482e+06	9.99681e+07	5.46077e+08
	B108	1.2108e+06	2.78233e+06	7.65504e+06	1.21095e+07	1.51554e+07	1.46063e+08	3.51112e+08
	B143	711283	1.46069e+06	4.54291e+06	1.01488e+07	1.00327e+07	9.78045e+07	3.58216e+08
	B174	982433	6.19188e+06	7.01862e+06	1.00792e+07	1.00819e+07	1.16587e+08	2.55865e+08
	B189	1.04677e+06	459322	5.01238e+06	9.56667e+06	2.28932e+06	9.9828e+07	2.14461e+08
	B193	691810	2.86584e+06	7.45334e+06	1.01721e+07	7.21013e+06	1.16803e+08	301116574
	B204	1.15743e+06	1.14712e+06	5.11417e+06	1.10814e+07	8.21279e+06	8.37384e+07	3.52842e+08
	B236	381947	367806	2.50385e+06	9.88901e+06	1.33175e+07	7.51804e+07	1.35245e+08
	B284	532386	2.36176e+06	6.53976e+06	1.25122e+07	8.48111e+06	1.30622e+08	2.20122e+08
	B327	2.49178e+06	2.37315e+06	3.86813e+06	1.27528e+07	1.45329e+07	1.43727e+08	4.83446e+08
	B350	340188	1.00939e+06	4.49584e+06	9.34868e+06	1.35662e+07	1.33773e+08	3.22857e+08
	B448	430131	1.02273e+06	3.36737e+06	8.36383e+06	7.27099e+06	7.91429e+07	8.03378e+07
	B461	734570	1.22381e+06	3.24549e+06	1.23625e+07	1.22426e+07	1.32527e+08	173052286
	B468	293036	997713	2.67785e+06	7.99727e+06	4.6519e+06	8.72777e+07	2.2009e+08
CD/CRD, cone dystrophy/cone-rod dystrophy	C005	4.89774e+06	3.47489e+07	9.09354e+07	546975	258395	7.65417e+07	2.72544e+07
	C007	5.6311e+06	2.35695e+07	6.56918e+07	1.09614e+06	224801	6.51624e+07	2.64161e+07
	C008	8.02201e+06	3.85885e+07	1.05147e+08	1.15006e+06	400548	1.27803e+08	2.67452e+07
	C012	7.29716e+06	2.28916e+07	5.77084e+07	1.2294e+06	426111	8.60822e+07	9.72281e+06
	C030	7.49257e+06	6.2317e+06	7.88048e+07	537246	1.18359e+06	6.25328e+07	3.15566e+07
	C120	7.05746e+06	2.89144e+07	7.87781e+07	772483	1.37019e+06	7.18898e+07	3.23036e+07
	C121	7.51944e+06	2.12585e+07	5.41985e+07	1.36278e+06	213767	4.51684e+07	2.20635e+07
	C133	8.0433e+06	2.32089e+07	6.56307e+07	824352	209442	3.69935e+07	2.25518e+07
	C144	2.55495e+06	1.53767e+07	3.79536e+07	1.051e+06	306285	5.42912e+07	1.472e+07
	C168	1.05836e+07	3.83773e+07	9.95721e+07	1.57271e+06	281037	4.73487e+07	4.93722e+07
	C220	5.42009e+06	2.93839e+07	7.08708e+07	1.76599e+06	292740	6.50241e+07	1.88815e+07
	C273	7.95278e+06	4.62614e+07	1.12996e+08	1.02698e+06	272905	7.82682e+07	2.52712e+07
	C285	3.71467e+06	4.7605e+07	1.10955e+08	511625	2.04253e+06	1.29625e+08	2.72406e+07
	C319	9.7809e+06	5.76771e+07	1.53155e+08	869945	388391	1.11233e+08	2.54679e+07
	C371	5.99906e+06	1.8232e+07	4.56649e+07	1.78291e+06	229542	7.16161e+07	2.43225e+07
	C375	4.34428e+06	1.10847e+07	2.80581e+07	1.47251e+06	1.86662e+06	5.25803e+07	1.83143e+07
	C400	4.15188e+06	1.49838e+07	4.03172e+07	1.6073e+06	1.26497e+06	6.37351e+07	4.28169e+07
	C416	5.68861e+06	1.80085e+07	4.92445e+07	1.94236e+06	835672	6.58718e+07	8.83992e+07
	C424	5.19694e+06	1.6352e+07	4.43629e+07	2.21439e+06	2.25063e+06	6.99479e+07	3.48719e+07
	C442	3.83067e+06	1.5342e+07	3.94214e+07	1.15333e+06	569325	4.50635e+07	2.57692e+07
	C457	4.10992e+06	1.86595e+07	4.55605e+07	1.81559e+06	1.71489e+06	7.70548e+07	4.79958e+07
STGD, Stargardt disease	S019	7.04269e+06	1.33931e+07	3.78703e+07	426498	168357	1.9419e+07	1.1299e+07
	S026	7.42933e+06	2.05945e+07	5.47692e+07	178201	162678	1.45594e+07	1.49214e+07
	S041	7.30555e+06	2.71816e+07	6.9942e+07	121524	240954	1.6257e+07	1.95459e+07
	S044	6.38643e+06	1.699e+07	4.26584e+07	127512	207318	1.12542e+07	1.77244e+07
	S066	7.18877e+06	1.9116e+07	5.30818e+07	234545	120823	1.04241e+07	1.63724e+07
	S083	4.77899e+06	1.44515e+07	3.64146e+07	153940	204332	1.32758e+07	7.55544e+06
	S155	8.43729e+06	3.04364e+07	92904335	270971	542539	2.40567e+07	1.35651e+07
	S157	6.56018e+06	2.05247e+07	5.94182e+07	239098	217497	1.66414e+07	1.62523e+07
	S159	5.94435e+06	1.82289e+07	4.82693e+07	134514	157246	1.28963e+07	1.46591e+07
	S253	5.33246e+06	1.88898e+07	5.07997e+07	121689	201178	1.13149e+07	5.85655e+06
	S268	6.36435e+06	1.87812e+07	4.68951e+07	155487	175211	1.05443e+07	1.78087e+07
	S286	5.96948e+06	2.21182e+07	5.51465e+07	119091	213308	1.37956e+07	2.21478e+07
	S287	5.48639e+06	2.43998e+07	6.15182e+07	109975	390727	2.68919e+07	1.44897e+07
	S321	6.9232e+06	3.55027e+07	9.21532e+07	176099	349153	1.98813e+07	2.03201e+07
	S356	9.26022e+06	2.20718e+07	5.678e+07	302650	192800	2.42134e+07	1.3539e+07
	S390	8.61887e+06	3.14729e+07	7.59186e+07	167554	173353	2.0135e+07	6.71842e+06
	S391	8.45643e+06	3.66179e+07	8.92756e+07	221575	208281	3.15685e+07	8.34992e+06
	S392	5.57675e+06	1.32563e+07	3.15696e+07	455925	657391	1.75638e+07	7.27278e+06
	S401	7.56677e+06	3.19582e+07	8.04863e+07	303831	296046	2.40912e+07	1.4539e+07
	S435	6.77959e+06	1.60746e+07	4.3733e+07	166434	119157	1.01045e+07	7.951e+06
RP, retinitis pigmentosa (ABCA4)	RA069	7.14471e+06	5.25857e+06	6.68222e+07	245041	178954	1.46626e+07	4.81522e+07
	RA079	6.01356e+06	2.97166e+07	7.69886e+07	109299	470850	1.75055e+07	3.84737e+07
	RA080	9.10112e+06	4.64983e+07	1.30474e+08	284567	287407	2.04944e+07	3.53192e+07
	RA132	8.53042e+06	4.93627e+06	6.15045e+07	171212	648503	2.53784e+07	1.43103e+07
	RA183	5.94045e+06	3.57699e+07	1.00494e+08	188326	340425	2.70696e+07	2.52254e+07
	RA221	7.50887e+06	2.07913e+07	4.67765e+07	152551	182616	1.78796e+07	9.1721e+06
	RA222	5.10636e+06	2.03727e+07	4.90932e+07	121162	204899	2.34511e+07	1.46622e+07
	RA300	5.76423e+06	3.45668e+07	8.2851e+07	241939	339179	2.34503e+07	4.16474e+07
	RA310	6.8504e+06	4.10207e+07	1.03872e+08	389968	971386	1.01994e+08	2.53456e+07
	RA332	4.29584e+06	2.01267e+07	5.26623e+07	360139	129309	2.36905e+07	1.65674e+07
	RA406	5.69592e+06	1.73241e+07	4.43517e+07	228935	119257	1.74486e+07	2.47997e+07
RP, retinitis pigmentosa (PRPF31)	RP072	5.77974e+06	2.46306e+07	6.5619e+07	97916	699686	1.72264e+07	1.1974e+07
	RP073	4.22505e+06	3.1098e+07	8.19471e+07	174241	542604	1.70732e+07	1.78141e+07
	RP117	6.21396e+06	1.98091e+07	5.80598e+07	310415	312839	2.44315e+07	2.2902e+07
	RP207	7.77422e+06	3.66282e+07	7.17469e+07	176775	285595	2.36136e+07	1.92891e+07
	RP217	9.4754e+06	2.37491e+07	5.14036e+07	187201	172340	1.19221e+07	1.41572e+07
	RP218	7.32861e+06	2.32996e+07	4.91623e+07	142517	339906	1.31184e+07	1.19687e+07
	RP283	5.6808e+06	1.90797e+07	4.46109e+07	111127	362313	1.13817e+07	2.07449e+07
	RP379	8.66605e+06	3.70594e+07	8.63387e+07	118401	259583	2.30847e+07	2.5078e+07
	RP394	1.11178e+07	4.9889e+07	1.17036e+08	201827	456020	3.67517e+07	1.50058e+07
	RP446	6.10331e+06	2.1747e+07	5.63875e+07	140688	259341	1.73843e+07	2.4449e+07
	RP453	6.10172e+06	2.10004e+07	5.06911e+07	131179	216925	2.07429e+07	1.55959e+07
RP, retinitis pigmentosa (EYS)	RE013	4.88655e+06	2.92724e+07	73747388	1.83979e+06	1.13089e+06	1.30658e+08	2.23675e+07
	RE022	3.85806e+06	9.90204e+06	2.95263e+07	821598	1.89689e+06	2.92658e+07	2.36437e+07
	RE036	6.79488e+06	1.38199e+07	3.26818e+07	2.42408e+06	1.62819e+06	6.1026e+07	1.11146e+07
	RE047	3.91232e+06	1.18748e+07	2.72539e+07	1.67955e+06	2.72161e+06	9.47291e+07	1.67721e+07
	RE048	4.15599e+06	1.41572e+07	3.85475e+07	2.0785e+06	3.14071e+06	7.09606e+07	2.32251e+07
	RE109	5.34939e+06	2.55975e+07	6.39222e+07	1.95051e+06	1.26863e+06	1.23687e+08	5.13478e+07
	RE113	5.62733e+06	1.04182e+07	25437580	1.266e+06	1.27992e+06	4.44568e+07	1.97538e+07
	RE125	5.14581e+06	1.48304e+07	3.85982e+07	776513	5.65012e+06	1.07543e+08	4.54568e+07
	RE138	4.79316e+06	1.26939e+07	3.53941e+07	1.89057e+06	2.93341e+06	7.23772e+07	3.92511e+07
	RE206	4.16615e+06	1.13938e+07	3.05797e+07	1.78049e+06	1.36773e+06	5.04504e+07	6.53188e+07
	RE214	4.69411e+06	1.71231e+07	3.29427e+07	2.36013e+06	963792	5.33858e+07	2.6979e+07
	RE264	4.06832e+06	1.67527e+07	3.79476e+07	1.50509e+06	1.83802e+06	7.76201e+07	3.18059e+07
	RE265	4.35524e+06	1.09795e+07	2.46776e+07	1.48779e+06	2.14048e+06	5.55875e+07	3.91226e+07
	RE267	4.28123e+06	1.4122e+07	3.41195e+07	1.22602e+06	4.82478e+06	9.80389e+07	1.71586e+07
	RE280	4.01277e+06	2.00373e+07	5.00533e+07	975672	676885	8.03628e+07	5.09914e+07
	RE303	4.15951e+06	1.49108e+07	3.49928e+07	771662	623631	4.05227e+07	2.16677e+07
	RE353	5.04816e+06	1.64318e+07	4.26224e+07	812365	237576	4.86923e+07	2.8697e+07
	RE357	4.60038e+06	9.95813e+06	2.70388e+07	722942	1.26877e+06	5.57367e+07	1.10384e+07
	RE370	5.37256e+06	1.96287e+07	5.15681e+07	1.32209e+06	1.08929e+06	7.7911e+07	4.56986e+07
	RE383	4.90415e+06	3.05698e+06	2.64558e+07	968714	1.06708e+06	9.31393e+07	2.50467e+07
	RE384	5.84556e+06	2.05497e+07	4.62952e+07	750266	336668	8.07233e+07	4.77651e+07
	RE397	4.3236e+06	1.58381e+07	4.04175e+07	941994	1.01005e+06	4.269e+07	3.79662e+07
	RE398	5.79187e+06	1.61196e+07	4.00646e+07	1.73917e+06	752036	7.33639e+07	1.54986e+07
	RE407	3.61579e+06	9.12558e+06	2.33932e+07	795825	1.39866e+06	5.13399e+07	1.46756e+07
	RE445	3.82725e+06	1.1002e+07	2.84103e+07	1.1704e+06	773740	5.94946e+07	3.76562e+07
RP, retinitis pigmentosa (USH2A)	RU015	4.72476e+06	2.68482e+07	6.65663e+07	1.12988e+06	2.24978e+06	1.03697e+08	26765229
	RU031	4.41726e+06	1.10111e+07	3.02379e+07	1.19002e+06	603270	3.74322e+07	2.78779e+07
	RU034	4.04261e+06	1.89914e+07	5.12995e+07	1.0243e+06	713718	9.2364e+07	2.93765e+07
	RU054	3.58139e+06	1.35343e+07	3.01859e+07	913043	764609	4.86385e+07	2.21538e+07
	RU055	4.57552e+06	1.15883e+07	2.98009e+07	1.3396e+06	1.48421e+06	5.45537e+07	1.82113e+07
	RU062	3.91385e+06	1.83496e+07	4.48554e+07	1.08003e+06	2.28222e+06	7.96492e+07	1.79375e+07
	RU070	2.22989e+06	1.44488e+07	3.57453e+07	1.36106e+06	240661	4.85419e+07	1.93581e+07
	RU102	5.28928e+06	1.30265e+07	2.79098e+07	261649	4.41526e+06	7.82117e+07	1.4716e+07
	RU104	4.63924e+06	1.20682e+07	2.99149e+07	1.82489e+06	558852	5.30277e+07	1.51256e+07
	RU110	3.41969e+06	8.8099e+06	2.53265e+07	1.62821e+06	624824	5.21684e+07	1.75447e+07
	RU163	5.3337e+06	1.84467e+07	4.74001e+07	1.2673e+06	2.06285e+06	1.13397e+08	1.37405e+07
	RU172	6.19578e+06	2.98823e+07	7.40225e+07	1.65186e+06	1.83961e+06	8.38054e+07	2.09427e+07
	RU272	5.16787e+06	2.02764e+07	5.35181e+07	1.30891e+06	1.92829e+06	9.52285e+07	2.06916e+07
	RU293	389041	2.90676e+06	4.89807e+06	9.78892e+06	5.56794e+06	1.6082e+08	1.72454e+08
	RU322	1.00698e+06	554537	1.31911e+06	1.00711e+07	2.54372e+06	1.18274e+08	1.21135e+08
	RU333	697368	3.37518e+06	2.07735e+06	1.30639e+07	6.05347e+06	1.16282e+08	2.42045e+08
	RU382	790304	1.91042e+06	1.1238e+06	1.36449e+07	2.03104e+06	8.66223e+07	1.02813e+08
	RU405	620588	604744	2.69479e+06	1.453e+07	2.06954e+06	1.26142e+08	1.59456e+08
	RU429	453126	943568	1.12225e+06	1.16589e+07	1.5954e+06	7.89499e+07	1.19027e+08
	RU430	437563	562746	1.97471e+06	2.0018e+07	1.39176e+06	1.53656e+08	8.77634e+07
	RU434	656971	758883	1.55085e+06	9.57783e+06	2.07804e+06	6.28714e+07	8.82438e+07
	RU455	1.8124e+06	1.78351e+06	3.5962e+06	9.94783e+06	6.09082e+06	6.60366e+07	1.76773e+08
	RU456	1.08843e+06	4.19948e+06	1.16681e+07	1.68418e+07	4.96649e+06	2.31339e+08	2.37591e+08

## Sheet: Figure 3 PLS-DA
Figure 3a-h	PLS-DA of each IRD subgroup compared with that of the control group.
Class		Sample ID	LP-152.0585-1.173	LN-154.0258-1.072	LP-155.0349-1.057	LN-156.1146-1.495	LP-157.9566-0.968	LN-157.9973-1.28	LP-158.0203-1.146	LN-158.13-2.094	LN-158.13-1.967	LP-161.0429-1.04	LP-161.1049-0.969	LP-164.0473-1.085	LN-164.1196-6.624	LN-165.0782-1.158	LN-166.0473-6.048	LP-168.0509-1.088	LN-168.1146-1.451	LN-170.1301-1.862	LP-171.1257-1.403	LP-172.0711-1.188	LN-172.1092-1.151	LN-172.1456-2.764	LP-173.1527-0.98	LN-174.1247-1.15	LN-175.0367-1.096	LP-175.0585-1.042	LN-178.0987-1.33	LN-180.0626-1.111	LP-180.0646-1.222	LN-181.073-1.113	LN-184.0223-1.002	LN-184.0702-1.163	LP-184.1211-1.21	LN-184.1457-2.502	LP-186.0868-1.233	LN-186.1611-3.875	LP-187.1683-0.967	LN-189.958-1.072	LP-194.1152-1.202	LP-196.121-1.303	LN-197.0655-1.123	LN-197.0809-1.024	LN-198.0858-1.207	LN-198.1037-4.391	LP-198.1367-1.256	LP-198.1619-6.484	LN-199.0811-1.131
Normal		N060	5.98628e+06	5.47381e+06	6.31963e+06	8.32521e+06	2.03842e+08	2.51014e+07	1.60858e+07	6.54227e+07	1.3965e+08	1.07747e+07	4.03056e+07	9.84302e+06	1.41854e+07	6.2241e+07	788159	2.1345e+07	4.79198e+06	1.02321e+07	9.81519e+06	1.01622e+07	1.57212e+07	3.74148e+07	3.82171e+07	2.40067e+07	1.47954e+06	2.26295e+07	4.82041e+06	8.27024e+07	168759	3.01443e+07	5.4651e+06	311134	1.15194e+07	3.05746e+06	1.11488e+07	1.7901e+07	3.64654e+07	2.62433e+07	1.20149e+07	3.34017e+06	1.3176e+06	1.6354e+06	1.58338e+06	7.66828e+06	162914	4.67434e+06	5.55629e+06
		N097	3.7096e+06	1.30167e+07	4.21176e+06	2.78064e+06	5.7736e+07	1.3966e+07	2.96006e+07	1.50212e+07	2.89372e+07	2.26676e+06	3.77661e+07	6.90675e+06	1.84028e+07	5.60917e+07	737237	7.18961e+06	3.75769e+06	1.7073e+07	7.1566e+06	9.42446e+06	3.56887e+06	1.66236e+07	1.71134e+07	2.90795e+06	78276.5	5.13471e+06	875587	49191175	686956	2.22476e+07	4.40392e+06	39349.7	1.08673e+07	7.38239e+06	1.49055e+07	4.70111e+06	9.6825e+06	2.88078e+06	2.61919e+06	7.72128e+06	62938	323952	410099	2.75301e+06	84188.1	822478	71331.7
		N106	1.66755e+07	1.22575e+07	5.1637e+07	1.72123e+07	2.53844e+08	1.10439e+08	5.69563e+07	5.00264e+07	1.3465e+08	4.19562e+07	7.42774e+08	3.22712e+07	2.98193e+07	1.41676e+08	1.14494e+06	4.43488e+07	1.7794e+07	1.25283e+08	7.0085e+06	4.33395e+06	2.26127e+07	1.01519e+08	3.57079e+07	3.39496e+07	9.5506e+06	7.02466e+07	3.6793e+06	320819022	59880.7	7.64729e+07	8.38932e+06	3.13085e+07	6.85174e+07	3.06539e+07	1.34653e+07	1.91202e+07	1.8343e+07	6.73294e+06	5.47699e+06	3.56737e+06	1.32747e+07	1.27112e+07	6.6054e+06	5.31879e+06	236975	4.2573e+06	5.98255e+07
		N176	5.62987e+06	6.54628e+06	1.89657e+07	6.80074e+06	2.29768e+08	4.38227e+07	4.16364e+07	4.16364e+07	1.09234e+08	2.06528e+07	3.26977e+08	1.43606e+07	2.70055e+07	9.54435e+07	406204	4.32222e+07	9.42195e+06	2.92402e+07	6.37001e+06	1.15308e+07	1.54148e+07	2.64546e+07	1.46687e+07	1.53352e+07	4.68966e+06	3.43684e+07	1.98367e+06	1.40881e+08	480923	5.49428e+07	1.0917e+07	5.91644e+06	6.01584e+06	1.50705e+07	1.8764e+07	1.02677e+07	1.1415e+07	4.30081e+06	1.65091e+07	4.69568e+06	4.93944e+06	5.833e+06	2.77746e+06	4.64682e+06	90865.4	878616	2.07092e+07
		N184	3.70617e+06	4.19752e+06	1.50551e+06	8.23456e+06	3.44242e+07	1.63701e+07	4.07558e+07	4.95051e+07	8.10064e+07	377059	2.18749e+07	1.25811e+07	7.86404e+06	5.04076e+07	956893	3.43706e+06	1.45299e+07	2.69982e+07	9.60216e+06	1.49582e+07	7.89726e+06	2.19857e+07	2.57845e+07	5.39025e+06	62334.8	699843	1.78325e+06	6.14407e+07	125636	2.84871e+07	1.26348e+06	49904.3	4.01182e+06	5.65938e+06	1.46662e+07	1.22786e+07	1.19883e+07	5.87934e+06	1.6811e+07	3.62176e+06	71820.7	227918	538981	1.05645e+07	51694.2	676399	187517
		N185	7.81432e+06	7.188e+06	5.48202e+06	1.06356e+07	1.05237e+08	2.73886e+07	2.9491e+07	7.55184e+07	1.11837e+08	1.011e+07	1.0558e+08	3.24476e+07	4.32012e+07	1.22209e+08	2.49887e+06	6.56829e+06	1.01844e+07	3.81406e+07	1.69223e+07	2.74311e+07	1.86762e+07	3.45413e+07	6.55403e+07	2.67538e+07	175111	2.73117e+07	1.45086e+07	1.42577e+08	151168205	5.31781e+07	4.91269e+06	1.00841e+06	7.43224e+06	5.14972e+06	1.81019e+07	1.71016e+07	3.58328e+07	6.50968e+07	2.47365e+07	1.76978e+07	142305	1.2164e+06	2.4659e+06	1.01436e+07	386955	6.99968e+06	162289
		N186	1.57147e+07	1.29281e+07	9.81867e+06	1.11423e+07	1.65595e+08	3.38533e+07	4.40828e+07	6.0638e+07	1.10031e+08	24004018	1.40869e+08	5.57407e+07	2.42327e+07	178663803	1.19798e+06	1.21028e+07	6.28641e+06	2.43953e+07	8.38525e+06	8.82136e+06	1.31429e+07	8.59035e+07	6.46633e+07	1.29415e+07	162574	6.88827e+07	2.9681e+06	1.4816e+08	1.51069e+08	1.08663e+08	7.32617e+06	801502	1.28976e+07	9.90008e+06	1.80525e+07	1.44059e+07	9.70524e+07	7.58775e+06	1.65347e+07	1.65477e+07	160254	1.44073e+06	2.94409e+06	7.07152e+06	264529	2.47362e+06	683390
		N188	6.33127e+07	1.51072e+07	1.68282e+07	9.78736e+06	298343227	4.90113e+07	4.19202e+07	5.95974e+07	9.47026e+07	3.05552e+07	7.77557e+08	3.67023e+07	1.52839e+07	1.12561e+08	817586	2.75662e+07	1.02803e+07	2.14132e+07	2.21466e+07	1.74112e+07	1.55868e+07	2.73652e+07	5.49174e+07	1.20875e+07	2.04539e+06	5.22621e+07	2.83369e+06	2.11447e+08	1.18945e+08	7.25946e+07	6.31811e+06	4.20527e+06	4.63586e+07	4.2596e+06	2.49483e+07	1.37094e+07	5.66349e+07	6.74756e+06	2.19248e+07	1.16625e+07	2.27847e+06	7.58699e+06	3.30315e+06	6.09387e+06	412267	3.98211e+06	1.16262e+07
		N191	3.34418e+07	6.30737e+06	1.03283e+07	1.04704e+07	2.28437e+08	3.32495e+07	3.0292e+07	6.85125e+07	9.96619e+07	4.19056e+07	288028856	3.38454e+07	3.66356e+07	1.64372e+08	974750	4.36663e+07	1.06816e+07	8.86702e+06	9.31717e+06	8.71537e+06	1.55708e+07	7.31181e+07	3.66114e+07	1.51252e+07	3.3693e+06	8.8616e+07	1.62729e+06	1.91768e+08	7.34129e+06	7.32999e+07	1.46682e+07	3.47964e+06	8.14742e+06	2.6622e+07	2.10772e+07	1.19177e+07	8.80554e+06	4.4789e+06	1.27688e+07	8.70113e+06	3.30197e+06	2.61596e+06	2.868e+06	5.97864e+06	8.47522e+06	1.70938e+06	1.66986e+07
		N195	2.9967e+07	2.5583e+07	3.20889e+06	4.86756e+06	6.36696e+07	2.61873e+07	5.1046e+07	3.93951e+07	4.83378e+07	1.54628e+06	4.51818e+07	8.51577e+06	5.6223e+07	7.76967e+07	1.17416e+06	3.60135e+06	5.63385e+06	1.99144e+07	9.48926e+06	1.22546e+07	7.56736e+06	2.85433e+07	4.50332e+07	5.44684e+06	168139	3.86758e+06	2.68228e+06	4.9207e+07	166745941	2.46659e+07	3.286e+06	63397.1	2.61366e+07	1.42373e+07	1.54505e+07	1.01069e+07	1.80989e+07	1.07443e+07	2.2265e+07	1.25771e+07	100932	270403	690405	7.38741e+06	353491	1.09268e+06	109237
		N198	1.19941e+07	4.59678e+07	1.22462e+07	8.44977e+06	108377301	2.63433e+07	2.42637e+07	5.66122e+07	7.23354e+07	9.63967e+06	4.17621e+07	1.79778e+07	8.60232e+06	1.24713e+08	605411	1.29951e+07	7.64301e+06	2.0928e+07	1.48911e+07	5.39018e+06	1.12546e+07	2.99582e+07	2.93319e+07	9.17156e+06	153720	2.16393e+07	1.86001e+06	1.07509e+08	154118	7.01699e+07	6.90107e+06	86195.4	1.17547e+07	1.86785e+07	9.28303e+06	1.21576e+07	5.26065e+06	4.53126e+06	1.14904e+07	6.23898e+06	166469	1.76462e+06	2.18931e+06	1.14642e+07	335241	646242	160002
		N200	1.12031e+06	5.48973e+06	759668	4.54901e+06	1.97602e+07	1.95106e+07	1.45989e+07	4.14324e+07	5.67888e+07	224218	1.60318e+07	2.81233e+06	1.12142e+07	4.37087e+07	540893	717813	1.08565e+07	2.83495e+07	7.36723e+06	6.60813e+06	5.92712e+06	7.55332e+07	33605752	3.87454e+06	77005.6	330277	1.01008e+06	9.63503e+07	5.73912e+07	1.88274e+07	1.83797e+06	46943.1	2.30623e+06	1.18584e+07	7.14308e+06	8.53417e+06	6.18712e+06	3.14381e+06	3.14327e+06	3.6476e+06	86147.2	73448.2	648841	7.16201e+06	64521	603981	91401.6
		N202	2.27415e+07	3.49913e+07	4.36899e+06	4.35686e+06	8.15234e+07	2.70468e+07	2.35821e+07	3.21063e+07	4.90331e+07	3.99804e+06	1.04722e+08	1.92004e+07	2.0189e+07	6.61923e+07	630021	6.91257e+06	9.71991e+06	1.69425e+07	5.64338e+06	7.94718e+06	5.63947e+06	2.34687e+07	2.34256e+07	3.5768e+06	113288	7.6279e+06	1.787e+06	1.1497e+08	2.76662e+07	3.85538e+07	6.96211e+06	58798.1	6.34765e+06	9.85991e+06	8.42085e+06	7.1838e+06	1.53936e+07	3.68724e+06	4.37058e+06	1.45407e+06	128066	1.59434e+06	1.52389e+06	5.3233e+06	81307.9	1.23277e+06	289600
		N203	6.56722e+06	2.50818e+07	1.35955e+07	1.25554e+07	1.55616e+08	5.57191e+07	1.99797e+07	4.84397e+07	118614322	1.02891e+07	2.79533e+08	9.78413e+06	2.16074e+07	9.1665e+07	850227	3.66133e+07	2.35886e+07	1.19587e+08	4.56737e+06	4.87144e+06	1.9086e+07	3.34453e+08	5.28376e+07	1.53155e+07	4.00807e+06	2.24563e+07	3.34496e+06	2.5084e+08	2.51435e+08	3.72534e+07	1.14776e+07	8.44297e+06	1.20844e+07	9.42435e+06	9.35762e+06	1.47292e+07	1.17433e+08	5.47003e+06	7.56744e+06	1.28383e+07	1.55081e+07	5.06157e+06	3.017e+06	1.28358e+07	163848	821416	2.04138e+07
		N229	4.33594e+06	5.74256e+06	1.32206e+07	4.72171e+06	2.01761e+08	4.31986e+07	2.39196e+07	2.71217e+07	5.94881e+07	2.1969e+07	322976331	5.44044e+06	1.78133e+07	9.36722e+07	456556	2.05991e+07	8.36453e+06	3.00673e+07	5.93405e+06	7.08835e+06	1.03891e+07	4.28873e+07	4.96889e+07	1.06541e+07	6.81422e+06	3.83663e+07	1.66973e+06	171462433	1.66818e+07	4.30961e+07	1.25946e+07	1.7187e+07	9.03329e+06	2.01583e+07	1.22896e+07	7.20962e+06	7.10294e+07	4.0721e+06	8.88548e+06	2.26986e+06	7.37156e+06	5.35992e+06	3.16467e+06	1.05567e+07	117931	328344	3.93296e+07
		N239	7.44166e+06	4.26817e+07	1.91923e+07	4.4922e+06	2.00517e+08	7.24175e+07	2.44625e+07	28773521	5.1863e+07	2.72723e+07	3.55144e+08	1.45175e+07	1.80696e+07	1.20687e+08	1.05421e+06	4.05091e+07	6.34955e+06	2.41207e+07	1.76497e+07	5.48047e+06	1.20065e+07	4.37115e+07	4.99167e+07	8.69623e+06	5.39885e+06	5.38987e+07	996216	2.6791e+08	1.55625e+08	6.11063e+07	1.09116e+07	1.45359e+07	1.30111e+07	7.64213e+06	8.58044e+06	7.11085e+06	1.44137e+07	2.23712e+06	6.02716e+06	4.73676e+06	8.11338e+06	6.74789e+06	2.70413e+06	1.0828e+07	129434	2.1703e+06	1.91937e+07
		N247	8.43011e+06	1.95344e+07	2.43492e+06	2.97402e+06	6.04847e+07	2.34208e+07	5.13377e+07	2.79718e+07	4.04948e+07	1.68504e+06	4.57231e+07	3.01492e+07	1.3656e+07	1.009e+08	1.5794e+06	2.50729e+06	6.0947e+06	1.67165e+07	1.77239e+07	1.34003e+07	5.67617e+06	2.01042e+07	1.02075e+08	3.9347e+06	80356.1	3.5322e+06	1.57048e+06	1.11565e+08	2.31792e+08	5.39826e+07	4.15387e+06	62948	1.1999e+07	5.68601e+06	1.04097e+07	6.21327e+06	1.04893e+07	4.8189e+06	2.14346e+07	7.03693e+06	105303	208787	882946	1.1819e+07	115496	3.46838e+06	168614
		N249	7.76975e+06	8.66615e+06	4.54805e+06	4.09323e+06	5.27299e+07	2.86941e+07	3.53286e+07	3.40641e+07	5.72672e+07	3.26121e+06	5.81907e+07	1.5581e+07	3.15738e+07	8.23703e+07	542810	7.56489e+06	2.65009e+06	6.84733e+06	4.23471e+06	9.47275e+06	4.31563e+06	2.09589e+07	3.07023e+07	4.01203e+06	106181	8.55465e+06	841949	9.48292e+07	8.87087e+07	4.32531e+07	1.18061e+07	117636	4.8641e+06	3.64308e+06	9.61393e+06	7.93484e+06	1.87548e+07	2.38681e+06	9.90445e+06	4.95724e+06	97913.4	913237	1.30573e+06	5.79814e+06	142743	1.09316e+06	160684
		N297	6.76372e+06	1.8508e+07	2.30765e+07	3.77813e+06	3.49326e+08	4.50063e+07	5.0941e+07	3.44292e+07	4.24266e+07	3.50684e+07	3.76511e+08	1.30046e+07	2.66585e+07	8.06817e+07	414594	4.17749e+07	5.9607e+06	3.67775e+07	1.03335e+07	1.37173e+07	9.06536e+06	1.70051e+08	3.31034e+07	7.56559e+06	5.38057e+06	5.11319e+07	1.41882e+06	2.39294e+08	1.76702e+08	4.4185e+07	1.08043e+07	7.04732e+06	1.19449e+07	1.15391e+07	2.14863e+07	9.87985e+06	3.43598e+07	4.55108e+06	1.72964e+07	9.06354e+06	7.6737e+06	3.61892e+06	2.36367e+06	1.30292e+07	138051	1.2287e+06	2.71153e+07
		N299	7.97765e+06	3.21034e+06	1.07128e+06	2.89449e+06	3.38699e+07	1.53794e+07	5.64231e+07	3.39417e+07	4.2906e+07	391410	1.93353e+07	1.74921e+07	1.49098e+07	4.34194e+07	770832	1.42761e+06	3.76703e+06	2.04309e+07	1.02199e+07	1.21052e+07	4.74675e+06	3.34718e+07	4.25181e+07	3.2242e+06	55792.6	650502	1.06866e+06	6.23832e+07	125868509	1.88204e+07	1.73871e+06	37860.6	2.47143e+06	2.00285e+07	1.12694e+07	7.91716e+06	8.62178e+06	3.71217e+06	2.70906e+07	5.60321e+06	61943.3	61434.6	570916	8.65832e+06	87010.9	2.13387e+06	101128
		N301	1.98288e+07	1.7911e+07	7.039e+06	4.11967e+06	1.2283e+08	1.47031e+07	7.27425e+07	2.74336e+07	6.02016e+07	5.47217e+06	1.09716e+08	1.22858e+07	1.74104e+07	7.32638e+07	523173	1.11014e+07	2.14554e+06	5.76113e+06	2.93981e+07	2.36122e+07	5.66701e+06	1.51209e+07	5.5064e+07	5.19927e+06	92720.6	1.34251e+07	2.69926e+06	1.02442e+08	382445820	4.82972e+07	6.44672e+06	54355.9	1.73216e+07	9.2363e+06	2.18665e+07	7.42123e+06	1.26845e+07	3.65732e+06	2.44728e+07	1.12796e+07	88327.7	389860	740807	12872738	306553	6.07328e+06	105396
		N302	2.92955e+07	1.03468e+07	1.53823e+06	2.93538e+06	2.5316e+07	1.9437e+07	9.1944e+06	2.33937e+07	4.65941e+07	288940	1.5031e+07	7.62616e+06	1.08947e+07	3.98252e+07	457494	3.46219e+06	4.54607e+06	1.26005e+07	9.57886e+06	9.66956e+06	4.50643e+06	2.25278e+07	7.61794e+07	3.78587e+06	71067.7	901099	1.39127e+06	5.48425e+07	983577	4.59579e+07	1.40609e+06	47658.3	1.33769e+07	1.26892e+07	8.86183e+06	7.9359e+06	6.24734e+07	3.03656e+06	1.84775e+07	2.75309e+06	81012.8	48646.4	264907	9.4989e+06	72389.6	633424	285572
		N340	1.08447e+07	1.24895e+07	2.7969e+06	6.39337e+06	7.26738e+07	1.60016e+07	5.20477e+07	4.06762e+07	6.5967e+07	2.11079e+06	6.4159e+07	9.20123e+06	3.47623e+07	5.00437e+07	538896	8.87834e+06	7.24096e+06	1.63646e+07	1.27934e+07	1.67628e+07	6.12022e+06	3.42343e+07	5.29959e+07	6.71802e+06	75674.3	4.99814e+06	1.09389e+06	7.00031e+07	1.19966e+08	4.01611e+07	4.25705e+06	57318.9	7.21938e+06	9.18908e+06	1.43292e+07	1.20867e+07	1.83343e+07	3.16932e+06	2.01257e+07	6.13388e+06	85393.6	349164	401826	1.35975e+07	122678	1.12013e+06	97998.6
		N447	8.1487e+06	25197771	7.78533e+06	1.10666e+06	7.29959e+07	2.73434e+07	3.26226e+07	2.44223e+07	3.73323e+07	5.01088e+06	9.59e+07	2.44659e+07	1.09733e+07	9.64829e+07	1.37723e+06	843305	1.42016e+07	5.15889e+07	1.8742e+07	1.47042e+07	5.33011e+06	1.84807e+07	105012673	1.591e+06	94923.2	1.16639e+07	1.41767e+06	1.12706e+08	151979	4.89797e+07	2.93645e+06	57081.2	1.27233e+07	8.99809e+06	1.13349e+07	3.86032e+06	6.19484e+07	1.66998e+06	1.71338e+07	5.69533e+06	154018	648406	1.01445e+06	3.65308e+06	512083	1.88426e+06	128414
		N450	6.67368e+06	1.00444e+07	3.40798e+07	4.1902e+06	2.30811e+08	2.61786e+07	1.82399e+07	3.27991e+07	6.22878e+07	3.95697e+07	4.53305e+08	8.49338e+06	3.27338e+06	8.06989e+07	599075	1.14054e+07	1.21309e+07	5.78185e+07	6.79533e+06	7.20534e+06	6.67336e+06	8.03319e+07	6.95681e+07	3.16556e+06	8.40984e+06	5.17346e+07	558416	1.59037e+08	7.48553e+07	4.31676e+07	8.56322e+06	2.43879e+07	2.33905e+07	1.16564e+07	1.01538e+07	6.70918e+06	7.20179e+07	1.74209e+06	6.29233e+06	6.55568e+06	8.41546e+06	4.43675e+06	3.30432e+06	2.16361e+06	190775	991461	5.19562e+07
		N451	1.16722e+07	1.84507e+07	1.73321e+07	2.80958e+06	2.36672e+08	2.14335e+07	7.0028e+07	2.57555e+07	4.25098e+07	1.87053e+07	2.62336e+08	3.34636e+07	6.54462e+06	7.24813e+07	516260	1.40398e+07	6.99855e+06	2.08426e+07	9.11131e+06	1.14018e+07	4.25652e+06	6.49319e+07	2.39164e+07	2.96844e+06	404596	3.4643e+07	1.25253e+06	1.44275e+08	9.30382e+07	5.55642e+07	8.4645e+06	433803	1.16794e+07	7.71189e+06	1.23308e+07	7.6312e+06	8.76091e+06	2.65697e+06	1.52166e+07	9.11488e+06	232904	1.98948e+06	1.85046e+06	1.29345e+06	553964	1.90496e+06	1.47973e+06
		N452	1.32132e+07	1.29779e+07	1.10377e+07	2.51118e+06	1.14727e+08	2.5763e+07	4.83027e+07	2.75457e+07	3.67624e+07	5.36316e+06	5.40663e+07	7.52325e+06	1.74397e+07	6.84148e+07	674505	7.15517e+06	1.07582e+07	3.40537e+07	1.88031e+07	2.0748e+07	6.33783e+06	6.44833e+07	1.53675e+08	2.69706e+06	92968.8	1.36875e+07	1.54016e+06	9.24662e+07	7.81438e+07	3.06875e+07	3.135e+06	55800.7	1.50842e+07	8.86433e+06	2.28367e+07	7.44552e+06	8.72596e+07	5.68878e+06	3.21142e+07	1.04461e+07	103099	184636	1.0049e+06	3.23836e+06	186714	2.64858e+06	147052
		N462	1.28691e+07	5.54785e+06	2.02082e+07	4.54845e+06	1.09851e+08	2.21056e+07	4.11254e+07	3.17163e+07	6.21874e+07	6.18373e+06	1.58213e+08	3.25345e+07	1.27746e+07	1.04488e+08	503137	1.27476e+07	7.03664e+06	1.87842e+07	7.21451e+06	9.57819e+06	6.33095e+06	7.36649e+07	3.50441e+07	5.62529e+06	103670	1.50814e+07	1.36972e+06	1.53307e+08	83596624	5.92176e+07	3.48668e+06	69701.2	1.09197e+07	1.02677e+07	9.88837e+06	1.03649e+07	8.52153e+06	4.12211e+06	9.97712e+06	1.5409e+07	122956	1.32948e+06	1.20167e+06	2.20596e+06	265733	1.9817e+06	129883
RP, retinitis pigmentosa	ABCA4	RA069	2.70734e+07	3.19343e+07	1.90074e+07	8.40118e+06	2.4692e+08	5.7404e+07	1.40833e+07	1.99455e+07	9.48494e+07	3.82809e+07	3.33242e+08	1.09801e+07	1.54906e+07	1.03037e+08	7.14471e+06	2.87935e+07	1.46862e+07	4.52014e+07	2.0689e+06	4.60581e+06	7.07839e+06	3.57422e+07	3.44874e+06	1.75375e+07	8.67973e+06	5.05549e+07	9.47385e+06	1.33642e+08	7.4047e+07	7.78423e+07	2.37754e+06	2.59803e+07	3.54495e+07	1.71225e+07	3.84871e+07	1.10072e+07	8.4665e+06	7.66223e+06	1.43471e+06	6.18618e+06	7.28917e+06	4.40718e+06	6.26119e+06	8.49558e+06	4.10504e+06	5.25857e+06	4.71083e+07
		RA079	7.60596e+06	1.14359e+07	6.62433e+06	5.07636e+06	1.57329e+08	2.45885e+07	5.75449e+07	2.25657e+07	4.73544e+07	8.19213e+06	2.12665e+08	1.58579e+07	9.88575e+06	8.56094e+07	6.01356e+06	1.319e+07	4.9101e+06	8.73106e+06	2.47189e+06	3.48829e+06	7.33261e+06	2.66625e+07	3.31114e+06	9.75248e+06	117395	1.9518e+07	8.13999e+06	8.64326e+07	2.78943e+06	4.14032e+07	2.72881e+06	782581	9.79043e+06	8.75058e+06	2.75772e+07	1.1493e+07	865030	1.82623e+07	2.40431e+06	3.88491e+06	243100	1.93703e+06	3.91885e+06	7.55344e+06	1.73419e+06	2.97166e+07	805484
		RA080	7.90713e+06	1.17164e+07	1.46271e+07	5.43696e+06	3.33571e+08	5.21076e+07	2.40848e+07	6.92717e+06	8.26092e+07	3.76743e+07	4.94818e+08	6.80166e+06	2.46282e+07	8.04039e+07	9.10112e+06	3.55831e+07	1.30942e+07	4.3996e+07	1.43076e+06	6.28332e+06	8.512e+06	8.62564e+07	1.22466e+07	1.16015e+07	7.57789e+06	8.84191e+07	8.55697e+06	1.42407e+08	1.9123e+07	1.7343e+07	5.83451e+06	2.94724e+07	3.38457e+07	9.06339e+06	4.705e+07	1.20171e+07	6.83926e+06	2.08614e+07	2.57383e+06	3.52701e+06	2.29472e+07	5.35281e+06	5.94717e+06	1.05456e+07	6.36316e+06	4.64983e+07	4.17391e+07
		RA132	1.60741e+07	7.0228e+06	1.31473e+07	1.21097e+07	2.79021e+08	4.0343e+07	2.36587e+07	3.08474e+07	7.07409e+07	2.44286e+07	3.48517e+08	8.8645e+06	5.80832e+06	1.05861e+08	8.53042e+06	3.82909e+07	7.57616e+06	4.01135e+07	1.78262e+06	3.8429e+06	2.31137e+07	4.74212e+07	2.41808e+06	2.11701e+07	7.29675e+06	4.48871e+07	1.1848e+07	1.27386e+08	1.73547e+07	3.58084e+07	2.11846e+07	1.79419e+07	1.03978e+07	1.45799e+07	3.68164e+07	1.42283e+07	1.83973e+06	1.21148e+07	2.20198e+06	5.44915e+06	6.74544e+06	3.74095e+06	7.19772e+06	1.17238e+07	477481	4.93627e+06	3.01566e+07
		RA183	1.55482e+07	1.73336e+07	5.71612e+07	7.61365e+06	2.41013e+08	5.60739e+07	8.93606e+06	7.55509e+06	1.32693e+08	5.20951e+07	7.20689e+08	5.35683e+06	2.50596e+07	6.22416e+07	5.94045e+06	2.52209e+07	1.04439e+07	4.01259e+07	1.1755e+06	1.13733e+07	1.11037e+07	9.33667e+07	5.45946e+06	1.68963e+07	1.39074e+07	7.50943e+07	1.13425e+07	101005413	5.74328e+07	1.43855e+07	4.81587e+06	3.07725e+07	3.0196e+07	7.69245e+06	5.30369e+07	1.15109e+07	8.0948e+06	1.31984e+07	2.15397e+06	7.54479e+06	1.29853e+07	3.75429e+06	5.3154e+06	1.14379e+07	2.62228e+06	3.57699e+07	5.69112e+07
		RA221	6.25384e+06	1.15385e+07	2.89506e+06	3.09101e+06	7.03187e+07	1.96528e+07	2.05019e+07	2.10647e+07	3.79087e+07	3.92208e+06	4.49083e+07	5.21229e+06	1.29909e+07	8.53963e+07	7.50887e+06	6.08554e+06	5.36251e+06	1.98617e+07	1.74541e+06	4.64808e+06	6.63316e+06	2.64237e+07	9.79827e+06	7.303e+06	109931	1.30459e+07	9.16902e+06	1.13382e+08	2.44874e+07	3.48963e+07	5.75628e+06	141592	8.38338e+06	1.25286e+07	1.78149e+07	7.46005e+06	331994	1.4664e+07	1.40685e+06	7.48356e+06	126917	627097	2.72195e+06	1.59942e+07	3.7342e+06	2.07913e+07	148269
		RA222	5.15352e+06	1.67932e+07	1.54374e+07	3.30664e+06	2.72111e+08	3.93392e+07	2.10418e+07	21698668	5.54484e+07	2.44252e+07	2.51629e+08	6.26757e+06	9.27739e+06	7.75883e+07	5.10636e+06	1.82171e+07	3.71021e+06	6.89299e+06	1.08832e+06	3.84008e+06	6.3741e+06	1.88384e+07	7.56806e+06	7.11957e+06	5.42825e+06	4.06836e+07	9.55557e+06	1.27352e+08	409558	2.11734e+07	4.37043e+06	1.49881e+07	1.55091e+07	4.31552e+06	3.18479e+07	6.59291e+06	2.08723e+06	18891427	1.37414e+06	3.55415e+06	8.47123e+06	3.91048e+06	5.0677e+06	1.04613e+07	446522	2.03727e+07	3.55811e+07
		RA300	13836173	1.44166e+07	3.51434e+07	5.17889e+06	2.73242e+08	4.51743e+07	4.12159e+07	1.50216e+07	7.23864e+07	4.8859e+07	6.33248e+08	1.75082e+07	1.76065e+07	9.36096e+07	5.76423e+06	2.52672e+07	1.36049e+07	3.71351e+07	3.07368e+06	9.18809e+06	8.51833e+06	8.40123e+07	3.7431e+06	9.06029e+06	8.5475e+06	5.20876e+07	4.32375e+06	2.36296e+08	1.14588e+08	5.15512e+07	4.64711e+06	2.61752e+07	2.4649e+07	5.95258e+06	4.71315e+07	1.10828e+07	5.44893e+06	7.12288e+06	2.88733e+06	1.77433e+07	1.42187e+07	4.92354e+06	4.70998e+06	1.46706e+07	590975	3.45668e+07	4.86622e+07
		RA310	9.72228e+06	4.05372e+06	1.54028e+07	4.02783e+06	243861136	3.50688e+07	5.09043e+07	2.59947e+07	4.17549e+07	1.7113e+07	4.86432e+08	1.95433e+07	1.9834e+07	8.62159e+07	6.8504e+06	3.41152e+07	4.54014e+06	6.33592e+06	3.55786e+06	5.11698e+06	9.08116e+06	1.77687e+07	5.31419e+06	6.69357e+06	1.90312e+06	3.82383e+07	6.63676e+06	1.08916e+08	2.76118e+08	4.41026e+07	7.38917e+06	132815	8.58107e+06	5.39305e+06	3.32842e+07	1.09081e+07	2.42168e+06	9.14872e+06	2.96702e+06	7.16174e+06	1.81324e+06	4.22233e+06	1.99875e+06	1.58035e+07	5.58823e+06	4.10207e+07	5.89292e+06
		RA332	5.21436e+06	2.59266e+06	1.03227e+07	2.76587e+06	1.71937e+08	2.61286e+07	3.11476e+07	1.44672e+07	3.26328e+07	1.72096e+07	2.35445e+08	1.014e+07	2.2311e+07	6.10811e+07	4.29584e+06	4.16924e+07	1.07752e+07	5.24574e+07	1.2588e+06	2.747e+06	5.94606e+06	1.88201e+07	8.10791e+06	6.66954e+06	2.32998e+06	2.28298e+07	4.77075e+06	1.24752e+08	8.94849e+06	3.72994e+07	4.24969e+06	3.67115e+06	1.29386e+07	8.4812e+06	1.94196e+07	5.15128e+06	1.16507e+06	1.01044e+07	1.49738e+06	2.15785e+06	3.19555e+06	2.87913e+06	3.90548e+06	1.11254e+07	964547	2.01267e+07	8.87064e+06
		RA406	3.11742e+06	1.0121e+07	1.38251e+07	3.28517e+06	1.2546e+08	4.01227e+07	7.43759e+06	2.30169e+07	2.89214e+07	9.88777e+06	3.00791e+08	1.60761e+07	1.49357e+07	4.69221e+07	5.69592e+06	4.60299e+07	4.24848e+06	1.02396e+07	2.08156e+06	2.32192e+06	9.76793e+06	2.92057e+07	4.48116e+06	5.35939e+06	1.02293e+06	2.18272e+07	3.7724e+06	1.60846e+08	7.68725e+07	3.35123e+07	2.43763e+07	150052	6.40384e+06	3.43744e+06	1.67002e+07	5.85929e+06	1.25507e+06	6.49903e+06	1.95783e+06	6.15952e+06	4.17239e+06	4.64748e+06	3.81004e+06	3.65761e+06	474386	1.73241e+07	3.01083e+06
	EYS	RE013	8.87817e+06	3.12673e+07	6.24549e+07	1.38968e+07	4.00996e+08	9.2252e+07	2.3028e+07	7.15577e+06	1.24524e+08	5.74384e+07	1501857380	2.97299e+07	2.81688e+07	1.07452e+08	4.88655e+06	4.07612e+07	2.51643e+07	6.11279e+07	2.0088e+06	5.62708e+06	2.38228e+07	3.70967e+07	6.65274e+06	3.89721e+07	1.00427e+07	1.40837e+08	5.60106e+06	2.38002e+08	4.30395e+07	7.8096e+07	2.80426e+06	4.30023e+07	3.30543e+07	1.68771e+07	1.53534e+07	1.75169e+07	2.0061e+07	836617	3.07745e+06	2.44547e+07	1.43779e+07	1.55512e+07	6.3647e+06	8.68785e+06	5.36293e+06	2.92724e+07	4.7546e+07
		RE022	1.39028e+07	1.07882e+07	1.64917e+07	7.9449e+06	2.69317e+08	4.9543e+07	1.63823e+07	6.58381e+06	1.25247e+08	4.14123e+07	708276222	7.22465e+06	2.08103e+07	8.07496e+07	3.85806e+06	2.29321e+07	3.81476e+06	1.45652e+07	937806	6.06428e+06	1.23466e+07	3.53581e+08	1.03645e+07	1.60765e+07	1.59222e+07	1.38013e+08	3.52457e+06	1.16576e+08	4.91104e+07	5.18777e+07	6.92491e+06	3.60309e+07	1.78418e+07	3.74449e+06	1.02517e+07	1.29759e+07	1.1147e+07	664233	1.53398e+06	1.40543e+07	1.25722e+07	4.69246e+06	4.26011e+06	7.05747e+06	1.0322e+07	9.90204e+06	5.85826e+07
		RE036	4.68783e+06	9.1187e+06	1.64607e+07	8.12054e+06	2.01738e+08	6.16252e+07	1.28566e+07	8.97131e+06	1.49745e+08	3.24129e+07	2.76976e+08	1.47856e+07	1.22631e+07	1.29011e+08	6.79488e+06	3.46625e+07	1.52933e+07	2.88268e+07	1.77251e+06	3.03828e+06	1.38998e+07	3.47089e+07	3.69737e+06	1.95345e+07	1.09168e+07	7.6592e+07	4.10865e+06	1.24404e+08	1.14005e+06	6.74301e+07	5.65138e+06	2.64134e+07	8.75792e+06	4.41453e+06	8.85947e+06	1.71646e+07	4.72152e+06	3.02239e+06	1.57086e+06	3.14422e+06	1.25349e+07	5.12911e+06	4.12925e+06	5.11438e+06	1.91639e+06	1.38199e+07	5.30275e+07
		RE047	4.80248e+06	1.16154e+07	1.02748e+07	6.06634e+06	2.19907e+08	4.28705e+07	1.6145e+07	2.14347e+06	7.20396e+07	2.34471e+07	3.14636e+08	6.76154e+06	1.97883e+07	7.72855e+07	3.91232e+06	3.08163e+07	8.36374e+06	2.0755e+07	2.37981e+06	3.46914e+06	6.91964e+06	2.12972e+07	7.47381e+06	7.81577e+06	6.07394e+06	5.75763e+07	2.15288e+06	7.21371e+07	7.47015e+07	3.52324e+07	1.1568e+07	1.5458e+07	8.5376e+06	6.19796e+06	9.23556e+06	1.00618e+07	8.03705e+06	1.46002e+06	1.46438e+06	4.85842e+06	7.35592e+06	5.14693e+06	2.80609e+06	6.91562e+06	650364	1.18748e+07	3.18362e+07
		RE048	1.08936e+07	1.08019e+07	5.26034e+07	7.169e+06	2.50726e+08	4.92095e+07	8.58071e+06	6.04434e+06	7.16478e+07	4.49679e+07	4.68236e+08	4.32789e+06	1.14771e+07	7.57191e+07	4.15599e+06	1.70368e+07	1.16942e+07	2.68873e+07	1.03379e+06	5.22948e+06	6.68508e+06	2.00687e+07	3.92161e+08	9.38721e+06	1.16287e+07	5.76315e+07	4.32815e+06	5.71513e+07	1.43734e+07	2.27652e+07	9.99688e+06	4.51205e+07	3.20219e+07	6.6848e+06	1.07426e+07	8.08874e+06	262512317	2.51886e+06	2.05039e+06	6.01759e+06	7.53154e+06	4.85166e+06	3.40419e+06	8.36442e+06	1.86861e+06	1.41572e+07	4.38554e+07
		RE109	2.83294e+07	3.50667e+07	7.00715e+07	1.94977e+07	3.08578e+08	1.61957e+08	5.01677e+07	6.96806e+07	1.71773e+08	8.59976e+07	1011884214	4.08225e+07	4.1396e+07	1.86496e+08	5.34939e+06	9.44834e+07	1.1709e+07	5.48777e+07	2.78914e+06	4.21259e+06	3.50803e+07	1.8895e+08	6.31624e+06	3.7243e+07	1.55054e+07	142617790	7.62567e+06	3.23914e+08	2.58272e+07	7.33586e+07	3.3798e+06	5.51736e+07	4.69878e+07	4.26831e+07	1.45377e+07	2.19954e+07	1.57635e+07	1.71823e+06	2.91714e+06	4.38733e+06	2.13114e+07	1.26642e+07	6.06728e+06	8.44865e+06	7.56338e+07	2.55975e+07	9.53375e+07
		RE113	1.85386e+07	1.68308e+07	1.93123e+07	1.231e+07	2.09099e+08	5.03276e+07	8.90365e+06	4.64986e+07	8.90072e+07	2.12978e+07	3.26902e+08	5.88857e+06	3.2572e+07	8.49808e+07	5.62733e+06	1.16225e+07	6.27022e+06	2.8425e+07	850659	3.7284e+06	1.28329e+07	5.17679e+07	1.68464e+07	1.3624e+07	7.97104e+06	3.63406e+07	5.30889e+06	133147275	6.62024e+06	6.49143e+07	6.43365e+06	1.99206e+07	1.76708e+07	2.83599e+07	8.10399e+06	1.45152e+07	3.99406e+07	2.09835e+06	1.35046e+06	7.62854e+06	8.41469e+06	6.18448e+06	5.43195e+06	7.18361e+06	1.07506e+07	1.04182e+07	4.6569e+07
		RE125	9.12858e+06	5.34307e+06	2.69061e+07	5.05514e+06	2.65407e+08	7.02806e+07	2.31512e+07	2.22951e+07	4.53081e+07	2.71428e+07	4.65282e+08	1.23584e+07	9.71164e+06	1.42703e+08	5.14581e+06	2.92886e+07	8.67301e+06	52255383	1.19943e+06	4.31935e+06	6.63432e+06	9.99315e+07	5.49285e+06	7.25139e+06	8.76872e+06	5.79497e+07	4.12419e+06	1.50348e+08	5.29338e+06	6.24365e+07	5.16805e+06	1.58178e+07	1.80097e+07	3.13219e+07	8.72595e+06	9.42149e+06	5.17931e+06	2.82637e+06	1.80443e+06	2.75552e+06	7.10399e+06	5.87912e+06	7.61814e+06	6.5098e+06	1.38568e+07	1.48304e+07	4.20757e+07
		RE138	3.9231e+06	1.07543e+07	1.06192e+07	1.143e+07	2.27733e+08	57902110	1.45854e+07	3.52374e+07	6.62803e+07	3.06731e+07	3.85124e+08	6.86692e+06	1.14412e+07	5.21246e+07	4.79316e+06	1.22537e+07	8.1625e+06	3.95479e+07	2.56034e+06	1.1019e+07	1.53284e+07	8.13589e+07	4.20163e+06	1.92118e+07	8.64658e+06	2.82947e+07	5.54745e+06	1.84082e+08	3.40587e+07	4.26051e+07	6.35162e+06	3.15629e+07	2.4843e+07	7.71429e+06	1.26258e+07	1.18106e+07	9.6836e+06	4.02299e+06	1.65789e+06	1.13095e+07	1.23248e+07	5.23271e+06	6.03408e+06	7.47579e+06	73292.1	1.26939e+07	4.17624e+07
		RE206	5.43469e+06	7.70448e+06	2.31011e+07	7.6584e+06	1.98099e+08	5.50448e+07	1.5042e+07	2.48876e+07	8.84306e+07	3.2956e+07	3.09889e+08	3.90484e+06	2.61622e+07	6.22803e+07	4.16615e+06	1.72491e+07	1.09067e+07	6.63926e+07	862730	5.0982e+06	1.35933e+07	128137861	5.10207e+06	1.08958e+07	1.05983e+07	4.57867e+07	5.67075e+06	109686009	3.64849e+07	2.21064e+07	5.80937e+06	3.44057e+07	1.59855e+07	1.62315e+07	1.12822e+07	2.2255e+07	9.90412e+06	1.42436e+06	940973	5.12973e+06	8.4023e+06	2.92171e+06	5.25954e+06	1.15233e+07	1.15332e+06	1.13938e+07	4.0234e+07
		RE214	1.64848e+07	1.22813e+07	3.95628e+07	1.06643e+07	2.58718e+08	8.44219e+07	1.47606e+07	4.62683e+07	7.23023e+07	6.81121e+07	5.04142e+08	9.90493e+06	1.76318e+07	1.35925e+08	4.69411e+06	2.09494e+07	7.11262e+06	2.57117e+07	708870	5.5836e+06	1.03953e+07	2.46966e+07	2.50516e+06	1.67204e+07	1.71031e+07	9.04909e+07	6.33867e+06	1.52765e+08	1.06351e+08	6.28659e+07	4.09528e+06	4.80113e+07	1.64041e+07	8.3971e+06	1.23242e+07	1.66474e+07	5.43663e+06	584922	1.22288e+06	1.10622e+07	1.30015e+07	4.06451e+06	4.67306e+06	6.76276e+06	135164	1.71231e+07	8.48035e+07
		RE264	7.48069e+06	1.88743e+07	3.62793e+07	9.31607e+06	2.71855e+08	8.44108e+07	1.50258e+07	6.45224e+06	1.00089e+08	8.37408e+07	7.77083e+08	1.25286e+07	8.72064e+06	1.55457e+08	4.06832e+06	3.76859e+07	9.27816e+06	1.58516e+07	1.32065e+06	5.26936e+06	1.70404e+07	2.17171e+07	4.11697e+06	1.96564e+07	1.61904e+07	1.37789e+08	5.56538e+06	2.67674e+08	2.29649e+08	4.66184e+07	4.86921e+06	5.07601e+07	1.87432e+07	3.26141e+06	1.56029e+07	1.21006e+07	9.86313e+06	2.81475e+06	1.49095e+06	2.32616e+07	1.81019e+07	6.04009e+06	2.67489e+06	1.1596e+07	780952	1.67527e+07	8.79875e+07
		RE265	8.91501e+06	1.25011e+07	5.37496e+07	8.14566e+06	2.50282e+08	69475717	2.28211e+07	3.01367e+07	9.33245e+07	7.62081e+07	2.30374e+08	1.33642e+07	1.82587e+07	1.18678e+08	4.35524e+06	2.34722e+07	5.71589e+06	2.04368e+07	2.0915e+06	5.93323e+06	1.27328e+07	2.55702e+07	3.23031e+06	1.91521e+07	1.62178e+07	1.24193e+08	4.13153e+06	3.05745e+08	2.09517e+08	7.3701e+07	4.09718e+06	5.82139e+07	15363228	2.78518e+06	1.05773e+07	9.44466e+06	7.1836e+06	893974	1.51857e+06	9.80508e+06	1.54798e+07	2.59731e+06	2.99921e+06	1.3447e+07	164042	1.09795e+07	8.29534e+07
		RE267	2.04193e+07	1.28466e+07	7.08405e+06	5.9133e+06	2.3282e+08	2.62678e+07	8.16851e+07	2.62672e+07	4.16263e+07	2.25518e+07	1.59547e+08	2.19853e+07	1.03917e+07	1.23077e+08	4.28123e+06	2.2038e+07	6.49961e+06	8.42887e+06	1.94083e+06	4.33119e+06	8.39959e+06	1.79555e+07	2.02193e+07	6.86489e+06	3.04203e+06	4.54631e+07	2.7234e+06	1.5854e+08	2.30456e+08	5.19213e+07	3.4056e+06	974966	1.20939e+07	5.13985e+06	9.01704e+06	6.66926e+06	7.9651e+06	1.06345e+06	2.57812e+06	1.38803e+07	2.56527e+06	1.53975e+06	1.9487e+06	1.15666e+07	438260	1.4122e+07	1.29125e+07
		RE280	6.75307e+06	2.18111e+07	6.17622e+07	7.99546e+06	2.69442e+08	6.23936e+07	2.46538e+07	4.42254e+07	5.07186e+07	4.7939e+07	5.01367e+08	8.27804e+06	1.05709e+07	9.784e+07	4.01277e+06	2.03027e+07	1.05828e+07	2.31343e+07	3.71093e+06	5.01339e+06	1.4581e+07	2.94416e+07	1.05085e+07	1.57813e+07	8.19547e+06	7.25073e+07	3.08812e+06	2.07139e+08	2.91141e+07	5.05899e+07	4.24689e+06	2.75288e+07	1.83783e+07	4.49086e+06	1.23166e+07	8.24531e+06	14689384	2.31033e+06	2.01723e+06	8.62347e+06	1.18201e+07	3.72861e+06	3.14906e+06	1.56396e+07	694374	2.00373e+07	5.45851e+07
		RE303	7.99797e+06	1.77106e+07	2.33293e+07	6.5543e+06	1.70438e+08	6.19602e+07	2.7472e+07	3.21295e+07	5.53086e+07	3.31154e+07	4.75701e+08	1.70776e+07	1.03037e+07	9.51667e+07	4.15951e+06	2.92861e+07	9.19239e+06	1.98425e+07	1.36451e+06	3.61803e+06	9.75168e+06	1.5217e+07	1.82064e+07	1.20104e+07	1.0407e+07	5.81964e+07	4.46638e+06	1.86819e+08	5.95598e+07	4.85349e+07	4.22382e+06	2.33975e+07	1.26999e+07	4.49122e+06	8.43467e+06	8.90153e+06	4.91347e+07	5.18267e+06	1.94891e+06	5.16182e+06	1.60483e+07	7.34353e+06	3.1904e+06	4.2669e+06	400320	1.49108e+07	5.99328e+07
		RE353	9.62792e+06	3.66766e+07	3.02409e+07	5.05676e+06	2.11862e+08	8.7811e+07	3.22818e+07	1.8155e+07	2.2404e+07	3.76047e+07	6.27847e+08	1.50284e+07	1.38251e+07	1.57625e+08	5.04816e+06	2.85339e+07	4.39671e+06	9.00948e+06	2.30301e+06	3.40901e+06	7.00954e+06	2.38365e+07	7.52286e+06	5.07358e+06	1.12784e+07	6.59898e+07	4.70544e+06	2.43967e+08	5.42893e+07	9.21104e+07	3.56206e+06	4.00033e+07	2.0375e+07	1.21577e+07	8.93211e+06	4.50428e+06	7.90084e+06	2.7526e+06	2.03848e+06	4.26867e+06	2.22602e+07	1.17671e+07	3.17482e+06	5.07913e+06	4.47586e+06	1.64318e+07	6.54236e+07
		RE357	4.88903e+06	7.36623e+06	1.76749e+07	6.30886e+06	1.62992e+08	6.72971e+07	1.27629e+07	6.63604e+06	6.89499e+07	1.72437e+07	2.72325e+08	5.54457e+06	9.69747e+06	6.75786e+07	4.60038e+06	9.12353e+06	7.63474e+06	4.74638e+07	962682	3.07552e+06	1.29972e+07	7.73495e+07	5.28404e+06	8.8915e+06	8.21573e+06	3.61041e+07	3.44685e+06	2.04938e+08	5.32003e+07	3.64574e+07	8.58555e+06	2.65822e+07	7.04396e+06	5.90197e+06	7.17331e+06	8.772e+06	5.14538e+06	3.61245e+06	1.09066e+06	6.0158e+06	1.11808e+07	3.75953e+06	5.67623e+06	3.51171e+06	3.58413e+06	9.95813e+06	4.50266e+07
		RE370	7.57651e+06	8.11617e+06	3.68251e+07	5.36136e+06	2.07625e+08	1.00648e+08	1.78732e+07	2.76982e+07	7.74147e+07	2.3632e+07	3.84373e+08	4.14587e+06	1.96241e+07	7.82809e+07	5.37256e+06	1.02842e+07	9.14674e+06	1.85907e+07	4.54328e+06	8.96996e+06	9.34653e+06	2.73078e+07	1.33345e+07	8.85678e+06	7.51094e+06	3.98001e+07	2.94693e+06	8.05157e+07	1.83433e+07	2.86355e+07	4.89017e+06	3.27991e+07	3.01199e+07	5.09986e+06	1.22172e+07	6.25284e+06	2.82818e+07	2.29903e+06	2.29865e+06	4.10266e+06	2.69354e+07	3.58733e+06	4.58225e+06	3.55494e+06	6.15512e+06	1.96287e+07	3.74418e+07
		RE383	9.97416e+06	1.81315e+07	3.24938e+07	2.02751e+07	1.98058e+08	8.79349e+07	3.66458e+07	5.92274e+07	1.19974e+08	7.08967e+07	4.37614e+08	1.49324e+07	491865	1.83168e+08	4.90415e+06	5.59852e+07	1.6519e+07	2.8245e+07	745009	2.28843e+06	4.87206e+07	4.33666e+07	2.51362e+07	5.85891e+07	2.008e+07	7.97201e+07	6.51969e+06	3.78628e+08	2.89612e+07	1.08178e+08	1.20301e+06	5.30868e+07	3.69509e+07	1.31628e+07	9.52939e+06	1.803e+07	7.38015e+06	703880	1.43098e+06	9.83287e+06	1.80935e+07	7.6959e+06	3.23088e+07	3.08976e+06	289819	3.05698e+06	1.06654e+08
		RE384	1.149e+07	1.61836e+07	3.22998e+07	2.1751e+07	2.04674e+08	1.23592e+08	7.75503e+07	3.715e+07	1.01305e+08	5.38289e+07	9.19426e+08	2.35647e+07	4.54229e+07	1.20552e+08	5.84556e+06	4.68791e+07	1.52105e+07	3.5516e+07	2.11171e+06	3.427e+06	2.67225e+07	7.43003e+07	9.52863e+06	5.04331e+07	1.47571e+07	7.76863e+07	1.86015e+06	2.4617e+08	9.83556e+07	9.39833e+07	2.46136e+06	4.35086e+07	4.60844e+07	1.56899e+07	1.35497e+07	1.48692e+07	8.51011e+06	2.58263e+06	1.55859e+06	6.00614e+06	2.09324e+07	1.55484e+07	5.04671e+06	3.38063e+06	374696	2.05497e+07	8.41071e+07
		RE397	7.87739e+06	6.53918e+06	3.63573e+07	4.58396e+06	3.00055e+08	5.84148e+07	1.94395e+07	1.54113e+07	3.97714e+07	7.04002e+07	5.10963e+08	1.1208e+07	5.44524e+06	1.15068e+08	4.3236e+06	2.98213e+07	4.67002e+06	1.21171e+07	2.21719e+06	5.11665e+06	7.95369e+06	1.73966e+07	7.62512e+06	1.0457e+07	1.8462e+07	1.29372e+08	3.08396e+06	2.58564e+07	2.33515e+06	8.80355e+06	5.54082e+06	4.48236e+07	1.51145e+07	8.84781e+06	1.28184e+07	6.9938e+06	6.63919e+06	1.04401e+06	1.67223e+06	3.79716e+06	1.96545e+07	4.37333e+06	3.39623e+06	2.16769e+06	214411	1.58381e+07	9.577e+07
		RE398	1.40172e+07	2.20984e+07	4.32536e+07	1.30243e+07	1.43574e+08	1.05707e+08	5.76058e+07	3.36695e+07	7.25867e+07	4.24309e+07	8.92207e+08	1.6697e+07	1.9263e+07	1.76366e+08	5.79187e+06	2.84092e+07	1.16989e+07	3.58012e+07	2.15322e+06	2.86212e+06	2.26845e+07	2.22076e+07	4.58505e+06	2.65086e+07	1.60827e+07	6.40916e+07	6.44699e+06	1036435593	68836.9	5.49894e+07	3.58885e+06	7.13678e+07	4.87379e+07	1.02312e+07	7.20223e+06	1.19367e+07	9.22499e+06	1.04234e+06	1.87083e+06	5.09373e+06	2.55931e+07	1.34598e+07	5.31903e+06	2.96649e+06	4.94599e+06	1.61196e+07	1.06382e+08
		RE407	2.91113e+06	1.69506e+07	1.35294e+07	2.16386e+06	2.07352e+08	4.7037e+07	8.68551e+06	1.53032e+07	2.4039e+07	1.57396e+07	2.64628e+08	5.32557e+06	1.46537e+07	4.51472e+07	3.61579e+06	1.03049e+07	1.43366e+06	6.30276e+06	1.31575e+06	2.7351e+06	4.1615e+06	5.99188e+07	1.25859e+07	3.84409e+06	4.75623e+06	2.69292e+07	2.09486e+06	8.1861e+07	7.17525e+07	2.60636e+07	4.23887e+06	8.32671e+06	4.85002e+06	3.39621e+06	6.24854e+06	5.5571e+06	7.09021e+06	2.0195e+06	1.09112e+06	4.37047e+06	1.01397e+07	4.39859e+06	2.25369e+06	1.83235e+06	99108.1	9.12558e+06	2.31477e+07
		RE445	9.50228e+06	2.35158e+07	4.33122e+07	7.73728e+06	2.37447e+08	4.11964e+07	2.21162e+07	3.58802e+07	8.98295e+07	3.43384e+07	5.54044e+08	6.04188e+06	3.17457e+07	7.64683e+07	3.82725e+06	2.03416e+06	6.13331e+06	2.38652e+07	1.51699e+06	4.30808e+06	1.35189e+07	1.09321e+08	1.01758e+07	1.41677e+07	9.73423e+06	4.89197e+07	3.27492e+06	8.0307e+07	6.31373e+07	2.80096e+07	5.3649e+06	4.64671e+07	1.6305e+07	5.34319e+06	9.04444e+06	1.15523e+07	1.11858e+07	1.70117e+06	1.22556e+06	1.24958e+07	1.12334e+07	4.76785e+06	3.71925e+06	2.11502e+06	1.02587e+07	1.1002e+07	4.62461e+07
	PRPF31	RP072	3.32528e+07	2.21923e+06	8.91227e+06	3.81774e+06	1.31707e+08	2.61342e+07	1.79267e+07	3.98719e+07	4.03857e+07	7.7561e+06	2.51202e+08	1.48816e+07	9.57873e+06	5.04028e+07	5.77974e+06	2.33361e+07	4.08322e+06	7.01399e+06	2.49414e+06	3.36533e+06	6.25579e+06	3.65229e+07	6.27453e+06	7.61555e+06	689881	1.39175e+07	4.76355e+06	6.37247e+07	1.14262e+08	2.179e+07	4.40021e+06	1.49327e+06	4.7132e+06	6.86999e+06	2.32059e+07	8.17225e+06	860227	2.48599e+07	2.69145e+06	7.65773e+06	495500	2.8061e+06	4.02957e+06	7.4967e+06	708853	2.46306e+07	2.47737e+06
		RP073	1.51328e+07	1.3733e+07	5.52516e+06	5.49373e+06	1.25026e+08	2.42175e+07	6.42957e+07	2.64822e+07	5.61706e+07	8.08649e+06	1.38666e+08	1.73476e+07	1.35391e+07	7.68081e+07	4.22505e+06	1.60671e+07	6.91885e+06	3.50281e+07	2.78962e+06	3.84107e+06	7.27406e+06	1.96676e+07	9.01658e+06	1.03292e+07	97973.4	2.07745e+07	9.44247e+06	1.43245e+08	1.10622e+08	3.46843e+07	5.05769e+06	48309.5	1.58747e+07	8.55187e+06	2.77251e+07	1.0543e+07	3.19648e+06	1.94867e+07	3.24187e+06	2.44464e+06	92248.7	1.48654e+06	3.5545e+06	6.84126e+06	1.00076e+06	3.1098e+07	96120.5
		RP117	8.07139e+06	3.13198e+07	1.26824e+07	1.05104e+07	288997857	4.90039e+07	1.37979e+07	8.34691e+06	1.0724e+08	3.86632e+07	4.52636e+08	7.14403e+06	1.89192e+07	1.07517e+08	6.21396e+06	3.14692e+07	8.48088e+06	4.51571e+07	1.17048e+06	3.75906e+06	1.11379e+07	3.13326e+07	3.84026e+06	1.78923e+07	8.47633e+06	5.94039e+07	3.72616e+06	1.74477e+08	8.51422e+06	5.08095e+07	3.10171e+07	2.26119e+07	1.16883e+07	1.31955e+07	2.98772e+07	1.2327e+07	4.15307e+06	2.06483e+07	2.28996e+06	4.3787e+06	9.44165e+06	6.30824e+06	7.00809e+06	9.00975e+06	6.18709e+06	1.98091e+07	4.32643e+07
		RP207	2.4064e+07	3.79055e+07	6.32436e+06	1.08852e+07	2.00831e+08	2.90159e+07	3.0813e+07	5.17018e+07	1.00538e+08	1.58835e+07	2.7961e+08	1.44778e+07	2.27308e+07	1.0528e+08	7.77422e+06	3.5207e+07	8.61832e+06	7.46253e+06	2.10158e+06	8.89188e+06	1.46493e+07	3.07116e+07	1.54591e+07	1.79256e+07	2.0356e+06	3.15994e+07	8.53069e+06	1.95385e+08	2.59068e+07	3.3017e+07	2.86591e+07	3.35866e+06	3.91771e+07	1.37477e+07	2.9002e+07	1.63882e+07	5.60997e+06	1.66966e+07	2.4908e+06	7.31978e+06	1.62339e+06	4.09114e+06	5.37696e+06	9.97401e+06	1.96576e+06	3.66282e+07	8.68288e+06
		RP217	1.31093e+07	4.57506e+06	9.70167e+06	1.09419e+07	2.37787e+08	3.04818e+07	1.12082e+07	8.2496e+06	1.32085e+08	2.59519e+07	4.39638e+08	8.51221e+06	1.95774e+07	1.01841e+08	9.4754e+06	1.56682e+07	7.37808e+06	2.5614e+07	1.32981e+06	4.20367e+06	1.05214e+07	2.80278e+07	2.77991e+06	1.55539e+07	8.8984e+06	3.45164e+07	3.62981e+06	1.41991e+08	3.31431e+07	7.9268e+07	2.10759e+07	2.07013e+07	1.31656e+07	9.03608e+06	2.82918e+07	1.45674e+07	2.89634e+06	9.25524e+06	1.71035e+06	7.29946e+06	1.3272e+07	6.83776e+06	6.1251e+06	1.05864e+07	2.31333e+06	2.37491e+07	4.60743e+07
		RP218	1.27178e+07	1.96775e+07	5.85156e+06	1.01792e+07	7.93522e+07	2.31845e+07	1.77906e+07	4.33899e+07	8.82248e+07	8.51462e+06	9.73187e+07	2.14497e+07	1.17197e+07	9.0361e+07	7.32861e+06	6.84218e+06	4.59558e+06	8.62518e+06	1.30026e+06	1.90147e+06	8.73404e+06	3.15235e+07	2.31503e+06	8.71295e+06	87298	1.55695e+07	9.25037e+06	1.0844e+08	8.9084e+07	5.00987e+07	8.10143e+06	57581.4	4.53312e+06	2.20064e+06	1.68885e+07	1.47173e+07	460819	2.04467e+07	1.00144e+06	9.54728e+06	94760.5	2.24204e+06	5.0937e+06	9.71118e+06	1.12321e+06	2.32996e+07	103998
		RP283	9.93577e+06	1.54781e+07	3.39708e+06	2.90307e+06	6.0526e+07	2.12806e+07	3.08085e+07	2.08994e+07	4.33883e+07	4.71379e+06	3.9638e+07	9.17883e+06	2.36138e+07	6.11684e+07	5.6808e+06	6.61592e+06	2.48177e+06	9.56261e+06	1.49992e+06	2.50437e+06	6.33873e+06	2.73252e+07	1.25357e+07	6.3138e+06	124028	1.02077e+07	4.78382e+06	1.97188e+08	9.06115e+07	2.72226e+07	7.70528e+06	834540	7.06081e+06	8.97867e+06	1.90272e+07	7.92575e+06	4.31247e+06	1.13805e+07	2.33767e+06	2.62191e+06	106044	465161	4.27482e+06	1.77409e+07	1.13245e+07	1.90797e+07	126120
		RP379	4.90095e+06	4.35277e+06	6.86828e+06	4.9621e+06	106653629	2.68206e+07	2.29138e+07	3.73385e+07	5.07384e+07	1.12149e+07	1.10886e+08	1.21448e+07	1.20798e+07	7.89553e+07	8.66605e+06	7.87587e+06	3.28498e+06	8.3641e+06	2.2772e+06	3.01255e+06	1.05445e+07	6.29951e+07	1.10498e+07	9.94096e+06	362135	2.83133e+07	9.0623e+06	1.69448e+08	4.50486e+07	6.44655e+07	4.99743e+06	65881.6	4.78622e+06	2.84633e+06	1.72224e+07	1.10462e+07	2.78091e+06	1.35792e+07	3.15244e+06	9.02202e+06	382181	2.2513e+06	5.2009e+06	1.50984e+07	543398	3.70594e+07	1.35158e+06
		RP394	1.92979e+07	1.64496e+07	1.03918e+07	9.56149e+06	2.60765e+08	4.37065e+07	2.87079e+07	8.26631e+06	130458678	2.7329e+07	4.8765e+08	1.86219e+07	7.20188e+06	1.44592e+08	1.11178e+07	7.28887e+07	6.83414e+06	3.01476e+07	1.70552e+06	4.53005e+06	2.38576e+07	49197795	8.25407e+06	2.81185e+07	5.15534e+06	6.43007e+07	1.26448e+07	2.2939e+08	5.36642e+07	6.75258e+07	3.65901e+07	1.0967e+07	1.10366e+07	1.04058e+07	3.87824e+07	1.71703e+07	2.15484e+06	2.54886e+07	2.47718e+06	9.69569e+06	1.08559e+07	5.36322e+06	8.16842e+06	9.26756e+06	415386	4.9889e+07	3.18228e+07
		RP446	9.76132e+06	5.73477e+06	4.43374e+06	3.54089e+06	1.13686e+08	1.86429e+07	5.15555e+07	2.30127e+07	3.312e+07	3.56714e+06	1.01833e+08	3.41357e+07	1.49239e+07	9.16392e+07	6.10331e+06	7.47898e+06	3.4386e+06	6.39089e+06	3.44087e+06	5.72254e+06	6.59038e+06	1.66902e+07	1.38676e+07	5.11974e+06	127813	7.43354e+06	8.2882e+06	1.46801e+08	2.14469e+07	4.70144e+07	2.18323e+06	617131	1.16061e+07	3.13689e+06	3.63641e+07	6.0383e+06	4.62338e+06	1.84176e+07	2.3196e+06	2.71809e+06	174388	659915	3.36557e+06	5.08962e+06	204574	2.1747e+07	121125
		RP453	5.05791e+06	8.63534e+06	1.6435e+07	5.6737e+06	301174901	3.11952e+07	2.89285e+07	3.80116e+07	5.83762e+07	3.92358e+07	3.1233e+08	1.52426e+07	1.92923e+07	1.20105e+08	6.10172e+06	3.52574e+07	6.18927e+06	1.00666e+07	1.82388e+06	3.34364e+06	1.40504e+07	28059835	3.71983e+06	9.93085e+06	7.24354e+06	6.17447e+07	3.68862e+06	176154472	1.09518e+08	8.45769e+07	1.45364e+07	2.09108e+07	1.29419e+07	8.89913e+06	2.11345e+07	9.59418e+06	2.40278e+06	1.11319e+07	1.85891e+06	7.25758e+06	1.0669e+07	4.01674e+06	5.03214e+06	4.54029e+06	9.39829e+06	2.10004e+07	3.57155e+07
	USH2A	RU015	1.67546e+07	3.76694e+06	5.13497e+07	9.11691e+06	2.83685e+08	92979633	1.96552e+07	6.25313e+07	9.21517e+07	4.80928e+07	4.06216e+08	5.50758e+06	5.93971e+06	6.84548e+07	4.72476e+06	2.88164e+07	7.5813e+06	2.03562e+07	3.04043e+06	1.06169e+07	1.99337e+07	4.66606e+07	5.53183e+06	3.36456e+07	1.06415e+07	1.05993e+08	5.19673e+06	148013047	4.71782e+07	2.47816e+07	5.00001e+06	3.15144e+07	2.63078e+07	1.49719e+07	1.93275e+07	2.12138e+07	1.08573e+07	1.9316e+06	2.91318e+06	6.4316e+06	1.22281e+07	2.59637e+06	5.87937e+06	8.84341e+06	1.40225e+06	2.68482e+07	4.46137e+07
		RU031	5.53398e+06	3.28654e+06	4.24024e+07	8.00864e+06	2.65875e+08	4.20536e+07	7.51731e+06	6.92203e+06	1.23277e+08	3.79015e+07	2.80316e+08	9.95698e+06	1.88403e+07	1.05008e+08	4.41726e+06	2.12512e+07	6.92424e+06	1.14888e+07	1.53917e+06	4.55055e+06	1.38606e+07	2.16844e+08	2.19214e+07	1.88811e+07	1.66772e+07	7.80003e+07	4.17134e+06	1.37085e+08	37192.3	4.20612e+07	6.27424e+06	8.71955e+07	4.34392e+07	10496825	9.64028e+06	1.2335e+07	2.91549e+07	630207	1.8028e+06	2.61137e+06	2.36498e+07	5.24209e+06	4.40742e+06	4.48332e+06	4.86357e+06	1.10111e+07	59632261
		RU034	2.3092e+08	2.17748e+07	9.34194e+06	5.12659e+06	2.5863e+08	1.14323e+08	1.58296e+07	6.86804e+06	4.53488e+07	3.45965e+07	8.82739e+07	8.71308e+06	2.11687e+07	9.35509e+07	4.04261e+06	5.47336e+07	8.12852e+06	1.47268e+07	2.0155e+06	2.72543e+06	7.25307e+06	1.41066e+07	5.37985e+06	1.01266e+07	3.36888e+06	6.11222e+07	3.46099e+06	8.14537e+07	143927	2.2664e+08	1.0121e+06	1.92879e+07	1.18484e+08	3.44603e+06	5.53908e+06	6.90117e+06	1.42244e+07	1.16514e+06	1.80566e+06	7.43253e+06	1.24282e+07	1.35604e+06	2.31138e+06	5.77718e+06	417938	1.89914e+07	3.52542e+07
		RU054	3.87913e+06	2.30646e+06	6.49234e+07	7.75686e+06	214375866	5.12222e+07	1.02477e+07	2.38765e+07	1.14647e+08	4.27868e+07	4.39579e+08	8.5174e+06	2.71457e+07	7.3822e+07	3.58139e+06	2.84821e+07	9.66103e+06	2.95171e+07	2.78483e+06	5.78926e+06	1.49656e+07	4.6444e+07	2.35988e+06	2.17892e+07	1.12196e+07	7.48561e+07	3.94923e+06	149624222	2.57043e+07	16959378	3.65185e+06	4.33047e+07	1.73077e+07	1.09942e+07	1.11762e+07	1.33207e+07	9.32864e+06	757078	1.85446e+06	3.82908e+06	8.44329e+06	4.41204e+06	3.51323e+06	1.00885e+07	201047	1.35343e+07	4.74858e+07
		RU055	9.29058e+06	3.0828e+07	4.05931e+07	4.12699e+06	2.35597e+08	46026543	2.07411e+07	1.29192e+07	7.39455e+07	5.62853e+07	5.79502e+08	1.14585e+07	1.35558e+07	1.06343e+08	4.57552e+06	1.88657e+07	1.70438e+07	3.83239e+07	2.32946e+06	6.00204e+06	7.10796e+06	3.75237e+07	6.33528e+06	9.08715e+06	1.35946e+07	7.93259e+07	5.06053e+06	2.36393e+08	1.2059e+08	4.22913e+07	5.97391e+06	2.95624e+07	2.92577e+07	8.35713e+06	1.26182e+07	9.10665e+06	1.65381e+07	1.61043e+06	2.29551e+06	1.17949e+07	9.77619e+06	4.55275e+06	4.37132e+06	1.50437e+07	1.14568e+06	1.15883e+07	5.47443e+07
		RU062	8.18536e+06	1.10061e+07	4.63892e+07	1.21383e+07	2.97745e+08	4.17709e+07	2.73069e+07	8.00865e+06	1.58557e+08	4.75782e+07	6.49299e+08	1.40868e+07	1.26707e+07	7.17777e+07	3.91385e+06	2.37663e+07	9.52566e+06	1.72032e+07	2.61622e+06	3.62285e+06	1.14087e+07	6.49353e+07	5.03373e+06	2.15202e+07	9.10039e+06	7.42941e+07	2.99097e+06	1.25395e+08	3.20586e+07	3.07544e+07	6.39058e+06	2.02882e+07	1.9111e+07	1.07297e+07	1.5564e+07	1.29555e+07	8.81305e+06	2.12318e+06	1.9407e+06	5.76439e+06	1.26263e+07	4.81539e+06	2.90571e+06	3.69694e+06	70258.3	1.83496e+07	4.47606e+07
		RU070	2.22917e+07	1.55521e+07	3.64301e+07	1.16502e+07	2.13329e+08	6.31722e+07	2.66995e+07	6.48241e+06	1.31756e+08	5.86545e+07	638845794	8.27408e+06	1.37889e+07	9.14335e+07	2.22989e+06	2.22111e+07	6.51915e+06	1.45197e+07	2.4957e+06	4.61337e+06	1.23651e+07	6.16862e+07	4.91277e+06	2.2339e+07	1.03469e+07	1.10775e+08	1.02194e+06	213632519	3.67693e+07	3.43736e+06	2.33977e+06	4.13027e+07	3.48284e+07	5.93138e+06	1.24908e+07	1.08784e+07	1.46021e+07	589799	1.61807e+06	1.37983e+07	14905554	5.18547e+06	3.18143e+06	4.32774e+06	6.786e+06	1.44488e+07	4.82627e+07
		RU102	5.69522e+06	8.88509e+06	268188	6.67972e+06	1.92366e+07	1.3726e+07	2.22128e+07	2.98395e+07	4.50094e+07	424554	2.39594e+07	6.67243e+06	2.65242e+07	4.78009e+07	5.28928e+06	850830	1.13936e+07	3.03389e+07	2.49424e+06	1.93958e+07	7.19242e+06	3.45893e+07	2.5176e+07	5.31689e+06	188306	688355	2.75816e+06	6.45828e+07	3.39164e+07	1.66815e+07	3.33744e+06	43174.9	1.86747e+06	1.15781e+07	5.20739e+06	1.12631e+07	4.31723e+07	4.14916e+06	2.52276e+06	3.43177e+06	78821	257567	801628	9.87529e+06	4.80288e+06	1.30265e+07	461864
		RU104	7.35015e+06	8.87675e+06	2.55004e+07	1.28616e+07	2.07825e+08	107883455	2.14799e+07	4.17316e+07	8.56247e+07	5.66362e+07	5.03542e+08	2.40421e+07	2.30366e+07	2.23105e+08	4.63924e+06	3.41679e+07	1.1089e+07	2.19481e+07	3.47867e+07	7.54911e+06	1.49083e+07	4.32708e+07	1.96024e+07	2.45827e+07	1.80536e+07	1.36414e+08	3.52156e+06	2.09515e+08	1.67165e+07	9.02657e+07	6.20093e+06	3.61899e+07	1.56157e+07	1.49607e+07	1.34596e+07	1.51129e+07	7.88501e+06	2.17833e+06	3.47813e+06	3.972e+06	2.45087e+07	1.05088e+07	4.52647e+06	7.82542e+06	1.24542e+06	1.20682e+07	9.39884e+07
		RU110	1.29941e+07	1.24062e+07	1.47442e+07	1.25299e+07	1.48855e+08	7.81237e+07	3.52567e+07	2.94312e+07	8.43123e+07	5.27624e+07	3.58154e+08	1.06157e+07	2.08611e+07	9.75276e+07	3.41969e+06	1.66438e+07	1.80656e+07	6.02765e+07	2.84722e+06	1.22008e+07	1.22748e+07	4.83709e+07	3.98602e+06	1.80471e+07	2.10216e+07	8.25724e+07	3.20911e+06	1.97518e+08	129007788	2.96696e+07	6.06814e+06	5.06269e+07	2.70783e+07	3.31762e+07	1.77186e+07	1.19936e+07	9.20937e+06	1.40487e+06	5.18974e+06	6.96605e+06	1.33951e+07	5.20384e+06	4.6308e+06	5.07282e+06	709456	8.8099e+06	6.91089e+07
		RU163	8.15789e+06	1.06956e+07	9.63016e+06	1.75337e+07	9.08452e+07	4.90587e+07	3.73019e+07	4.78296e+07	9.35127e+07	1.78146e+07	9.92089e+07	1.84188e+07	2.13758e+07	155518858	5.3337e+06	1.91453e+07	9.34317e+06	8.43268e+06	7.05917e+06	6.80747e+06	2.43271e+07	7.70933e+07	1.91286e+07	2.09405e+07	551993	3.73291e+07	3.09305e+06	2.11966e+08	1.20747e+08	5.85187e+07	2.86424e+06	1.2453e+06	2.34849e+07	9.1249e+06	1.38425e+07	1.63778e+07	1.98494e+07	2.94603e+06	2.00561e+07	1.31446e+07	1.17777e+06	4.04657e+06	3.37741e+06	8.27128e+06	278780	1.84467e+07	4.68802e+06
		RU172	7.68838e+07	8.04748e+06	4.86848e+07	2.3043e+07	3.15864e+08	1.83077e+08	4.03671e+07	6.51594e+07	1.27412e+08	8.60792e+07	7.07477e+08	6.91006e+06	3.47465e+07	2.21424e+08	6.19578e+06	5.0022e+07	2.47431e+07	6.57473e+07	8.61343e+06	1.81848e+07	5.00813e+07	5.89475e+07	1.18336e+07	5.18356e+07	1.55475e+07	1.29248e+08	5.63446e+06	178128976	5.33088e+07	5.28998e+07	3.86038e+06	6.13766e+07	3.89614e+07	2.96687e+07	2.45955e+07	1.76493e+07	1.88309e+07	4.43925e+06	8.37413e+06	3.9161e+06	1.87382e+07	9.57432e+06	7.62124e+06	1.10959e+07	275353	2.98823e+07	8.8476e+07
		RU272	4.42626e+07	8.07022e+06	3.12209e+07	3.76345e+06	2.52964e+08	9.38441e+07	3.90096e+07	2.1101e+07	2.97399e+07	5.71235e+07	4.34857e+08	2.63109e+07	2.10868e+07	1.08451e+08	5.16787e+06	3.48838e+07	5.50196e+06	1.68367e+07	1.33301e+07	8.29206e+06	8.57522e+06	3.76716e+07	1.98757e+08	8.82077e+06	1.07367e+07	8.75196e+07	2.7785e+06	2.39577e+08	1.61415e+08	7.97576e+07	4.19356e+06	2.30683e+07	1.90917e+07	1.57755e+07	1.80688e+07	5.32508e+06	2.34895e+08	1.66346e+06	12290371	1.42826e+07	1.45394e+07	5.56211e+06	3.28806e+06	1.83288e+07	3.34508e+06	2.02764e+07	6.75245e+07
		RU293	1.08281e+07	6.18749e+07	3.19226e+07	5.92386e+06	4.2066e+08	9.09609e+07	3.22554e+07	2.78389e+07	6.46659e+07	4.19995e+07	6.10843e+08	9.87776e+06	4.46192e+07	8.0653e+07	389041	2.403e+07	1.03172e+07	5.07862e+07	7.78464e+06	1.35582e+07	1.12376e+07	5.57014e+07	1.73187e+07	8.26875e+06	6.32564e+06	6.96547e+07	285049	1.74264e+08	2.46594e+08	3.73892e+07	8.04973e+06	2.12707e+07	6.12023e+07	1.23321e+07	1.82377e+07	8.39255e+06	1.42459e+07	378380	1.24385e+07	1.02575e+07	9.03425e+06	6.36471e+06	2.34316e+06	1.07639e+07	1.14293e+07	2.90676e+06	3.73091e+07
		RU322	1.29561e+07	4.08549e+07	6.12748e+07	4.03961e+06	2.03164e+08	8.28147e+07	2.02983e+07	2.1256e+07	4.24321e+07	3.72018e+07	6.59091e+08	1.39576e+07	2.44541e+07	9.48655e+07	1.00698e+06	3.50739e+07	1.86302e+07	5.76897e+07	9.31919e+06	8.33881e+06	7.08176e+06	5.48356e+07	3.51408e+07	4.76309e+06	1.07948e+07	8.31905e+07	272696	2.9463e+08	1.3735e+08	7.99144e+07	5.69346e+06	2.72613e+07	1.93954e+07	1.40697e+07	1.7796e+07	4.55924e+06	6.51193e+07	506079	1.19312e+07	2.0655e+07	1.65875e+07	6.72559e+06	2.6178e+06	8.31565e+06	446030	554537	5.88519e+07
		RU333	1.11964e+07	1.67609e+07	2.30994e+07	5.46741e+06	3.69644e+08	5.85802e+07	4.35003e+07	5.04194e+07	6.9753e+07	4.67845e+07	6.39313e+08	1.46006e+07	1.11612e+07	1.05167e+08	697368	3.54353e+07	7.73435e+06	2.72257e+07	1.33137e+07	1.52343e+07	9.03726e+06	5.5135e+07	6.64394e+07	1.16302e+07	8.55921e+06	8.86086e+07	268187	141169786	2.85841e+07	3.78845e+07	8.79828e+06	2.36809e+07	2.8198e+07	1.39343e+07	2.49732e+07	9.25958e+06	1.35492e+08	339722	1.12733e+07	1.076e+07	8.55874e+06	4.30598e+06	2.36427e+06	1.96226e+07	1.29585e+06	3.37518e+06	4.79915e+07
		RU382	8.75737e+06	7.11804e+06	3.49848e+07	1.32296e+07	1.57863e+08	1.50808e+08	3.91962e+07	4.72836e+07	9.93988e+07	2.5635e+07	4.58208e+08	1.00591e+07	2.75092e+07	1.7272e+08	790304	2.55446e+07	1.03618e+07	4.95146e+07	1.57236e+07	5.40983e+06	2.95346e+07	6.30942e+07	2.1319e+07	3.1678e+07	1.04741e+07	4.67032e+07	463957	4.65313e+08	57767	6.85168e+07	6.67017e+06	6.51469e+07	2.07069e+07	9.90439e+06	1.55198e+07	1.46206e+07	3.69957e+07	612034	1.20102e+07	3.95995e+06	2.74991e+07	1.17315e+07	8.67428e+06	245685	848196	1.91042e+06	7.23698e+07
		RU405	1.91479e+07	1.1227e+08	1.05485e+08	1.33292e+07	2.00277e+08	147831221	3.39505e+07	5.4545e+07	1.01557e+08	3.05276e+07	8.26619e+08	3.03421e+07	2.50306e+07	1.29207e+08	620588	3.63243e+07	1.1799e+07	2.76212e+07	1.04666e+07	5.74894e+06	4.11667e+07	4.29751e+07	4.63894e+07	4.18777e+07	5.45372e+06	7.13036e+06	467664	2.81694e+08	8.48223e+07	1.10677e+08	5.22343e+06	1.44941e+07	2.85129e+07	8.17815e+06	1.22716e+07	1.3617e+07	52310913	607637	1.25913e+07	2.78483e+07	1.33018e+07	1.6188e+07	5.21971e+06	365285	2.72538e+06	604744	5.05468e+06
		RU429	5.89645e+06	6.33889e+06	1.68495e+07	4.43655e+06	2.55907e+08	4.26938e+07	1.79307e+07	7.26144e+06	7.70737e+07	3.6738e+07	4.04691e+08	7.58276e+06	1.24806e+07	7.53449e+07	453126	1.99122e+07	3.09398e+06	1.70045e+07	8.98413e+06	1.18523e+07	7.27973e+06	1.97058e+07	2.85805e+07	5.30568e+06	1.52878e+07	5.15062e+07	393892	2.75068e+08	1.01173e+08	4.15668e+07	5.11889e+06	3.27993e+07	8.76833e+06	3.66828e+06	1.40979e+07	6.9917e+06	3.82561e+07	603133	6.98214e+06	5.83326e+06	9.15441e+06	4.36638e+06	2.99278e+06	197503	706557	943568	7.43879e+07
		RU430	7.87885e+06	7.45941e+06	3.82404e+07	8.27333e+06	2.65406e+08	9.64461e+07	3.89264e+07	4.07547e+07	54062716	2.21613e+07	4.06257e+08	9.89518e+06	1.39303e+07	1.05363e+08	437563	1.28713e+07	1.138e+07	2.13227e+07	1.37498e+07	8.85794e+06	1.30598e+07	1.69811e+07	5.31055e+07	1.71547e+07	6.88209e+06	4.01283e+07	287725	4.35221e+08	8.79494e+06	3.17002e+07	1.0147e+07	3.13564e+07	1.81033e+07	6.00883e+06	1.45423e+07	9.58364e+06	1.12616e+08	519406	9.3222e+06	6.85923e+06	2.08422e+07	7.10163e+06	3.32577e+06	183645	133206	562746	3.73908e+07
		RU434	5.91264e+06	3.4652e+06	6.20669e+07	8.40823e+06	1.73348e+08	7.46884e+07	1.65413e+07	4.85226e+06	1.04258e+08	5.50419e+07	3.6017e+08	6.14421e+06	2.8556e+07	8.88388e+07	656971	1.17182e+07	1.28609e+07	5.26383e+07	7.85963e+06	7.83896e+06	1.82942e+07	5.63339e+07	9.26666e+06	1.68144e+07	1.83353e+07	6.77088e+07	479625	1.88903e+08	4.67119e+06	9.02724e+07	3.92685e+06	6.59114e+07	1.8788e+07	1.64176e+07	1.22351e+07	9.70558e+06	2.08404e+07	726385	4.39834e+06	5.03388e+06	2.75639e+07	4.29772e+06	4.42375e+06	300253	201954	758883	6.71983e+07
		RU455	5.55366e+06	1.1401e+07	2.62924e+07	6.59107e+06	2.42732e+08	6.97708e+07	2.89141e+07	4.66983e+07	103924298	4.44777e+07	2.53286e+08	2.60991e+07	3.94312e+07	1.38002e+08	1.8124e+06	3.1694e+07	1.02433e+07	1.06663e+07	9.63528e+06	1.2892e+07	1.94664e+07	7.06572e+07	6.66648e+07	1.87936e+07	1.2332e+07	7.03812e+07	1.76051e+06	3.07939e+08	8.43427e+07	9.32865e+07	4.32804e+06	2.69935e+07	9.87182e+06	1.10556e+07	1.30543e+07	1.08341e+07	6.00972e+07	1.98224e+06	1.08252e+07	2.00678e+07	1.49938e+07	5.85034e+06	4.04789e+06	151688503	109488	1.78351e+06	6.00187e+07
		RU456	1.60417e+07	1.84364e+07	3.96163e+07	4.81715e+06	3.18873e+08	3.72958e+07	4.8643e+07	3.57893e+07	6.55464e+07	3.79097e+07	5.22076e+08	3.69258e+07	1.94812e+07	1.34117e+08	1.08843e+06	3.94574e+07	3.2927e+06	4.059e+07	1.26704e+07	2.47252e+07	1.21219e+07	2.18867e+08	2.91223e+07	8.89877e+06	3.01219e+06	7.23179e+07	2.35743e+06	1.70321e+08	7.98879e+07	7.23094e+07	5.92118e+06	4.60694e+06	3.74974e+07	1.05191e+07	2.59875e+07	1.29339e+07	1.76385e+07	5.69903e+06	2.46165e+07	1.73262e+07	4.44522e+06	3.04742e+06	2.90414e+06	3.43433e+06	355656	4.19948e+06	1.36919e+07
CD/CRD, cone dystrophy/cone-rod dystrophy		C005	1.90958e+07	4.30199e+07	1.54246e+07	2.81392e+06	2.75775e+08	3.43062e+07	1.16897e+07	1.81107e+07	1.96653e+07	3.02061e+07	5.12154e+08	2.72505e+07	1.722e+07	6.49462e+07	4.89774e+06	3.80636e+07	5044888	9.67651e+06	4.59146e+06	3.25421e+06	5.10005e+06	1.53109e+07	9.23821e+06	4.14145e+06	5.8368e+06	6.34785e+07	6.85994e+06	2.31234e+08	5.71742e+07	5.9806e+07	2.16893e+06	1.23297e+07	1.58921e+07	3.55048e+06	2.14721e+07	5.94905e+06	5.40543e+06	9.45451e+06	2.61651e+06	6.53177e+06	7.27844e+06	3.81624e+06	4.44614e+06	5.51733e+06	1.39638e+06	3.47489e+07	2.54495e+07
		C007	5.36777e+07	2.15921e+06	2.81891e+07	4.89e+06	2.4707e+08	3.89761e+07	2.43954e+06	1.62427e+06	5.8542e+07	3.47735e+07	5.58397e+08	6.39533e+06	5.42556e+06	7.90465e+07	5.6311e+06	2.53611e+07	6.69437e+06	1.57884e+07	624983	5.13504e+06	6.25704e+06	1.71297e+07	1.14233e+07	8.19476e+06	1.16345e+07	5.81842e+07	8.59235e+06	1.22636e+07	725315	2.7979e+07	5.27631e+06	2.96791e+07	1.6668e+07	5.0428e+06	3.1969e+07	8.19359e+06	5.27265e+06	1.25201e+07	1.34394e+06	2.61367e+06	1.64259e+07	3.56775e+06	5.39786e+06	8.48632e+06	1.57289e+07	2.35695e+07	3.95599e+07
		C008	3.16952e+07	57897057	3.00133e+07	7.70237e+06	4.08469e+08	6.8193e+07	2.8203e+07	2.7032e+07	8.67043e+07	3.44325e+07	9.35971e+08	8.8795e+06	2.89651e+07	8.78491e+07	8.02201e+06	1.70865e+07	1.00013e+07	4.58946e+07	1.17239e+06	6.04207e+06	1.19793e+07	4.54549e+07	1.18909e+07	1.57737e+07	7.57958e+06	5.76029e+07	1.41488e+07	2.24376e+08	8.34349e+07	5.00679e+07	3.46146e+06	2.42424e+07	5.98701e+07	1.64674e+07	3.23022e+07	1.34941e+07	1.09456e+07	3.09416e+07	2.87187e+06	3.71147e+07	9.95965e+06	1.55203e+07	9.17158e+06	1.02756e+07	2.47458e+06	3.85885e+07	3.92057e+07
		C012	7.48846e+06	4.75095e+07	4.73217e+07	3.94231e+06	1.31939e+08	3.73339e+08	3.38404e+06	1.95356e+07	3.85852e+07	1.39961e+07	3.9099e+08	7.3624e+06	1.00022e+06	7.00028e+07	7.29716e+06	7.02545e+06	9.81214e+06	3.83176e+07	1.05665e+06	2.93608e+06	7.16727e+06	5.19619e+07	6.86181e+06	3.09411e+06	8.44505e+06	2.85137e+07	4.7374e+06	2.02772e+08	8.36687e+07	4.73501e+07	6.41266e+06	1.56969e+07	9.91788e+06	1.4924e+07	1.59991e+07	8.15004e+06	2.05229e+06	1.8976e+07	2.00985e+06	9.25559e+06	1.06718e+07	8.40439e+06	8.06524e+06	5.40346e+06	2.22409e+06	2.28916e+07	4.3455e+07
		C030	2.45458e+07	2.66197e+07	1.36049e+07	7.55923e+06	288726333	3.41333e+07	1.4634e+07	8.39082e+06	9.12115e+07	2.72883e+07	5.35303e+08	6.68985e+06	1.15393e+07	7.47103e+07	7.49257e+06	4.74522e+07	4.37809e+06	1.69708e+07	3.24696e+06	4.42634e+06	1.21281e+07	5.94294e+07	8.09472e+06	1.6686e+07	8.15744e+06	4.5475e+07	9.04578e+06	1.88843e+08	5.3291e+07	3.46117e+07	4.8016e+07	1.77235e+07	1.71653e+07	1.44509e+07	3.23861e+07	1.65469e+07	4.10965e+06	1.77191e+07	1.85579e+06	3.46909e+06	1.17988e+07	6.07298e+06	6.0197e+06	8.99337e+06	1.84568e+06	6.2317e+06	3.47564e+07
		C120	2.34077e+07	2.03012e+07	1.32379e+07	6.792e+06	252291425	5.37622e+07	1.70561e+07	5.78622e+07	7.83329e+07	2.08988e+07	407300987	1.00213e+07	7.15216e+06	7.78931e+07	7.05746e+06	4.81358e+07	6.12754e+06	1.28579e+07	1.79164e+06	4.60737e+06	1.12955e+07	5.56502e+07	1.25022e+07	1.80347e+07	4.8693e+06	3.18786e+07	8.26903e+06	1.35803e+08	3.5747e+07	3.31409e+07	1.85742e+07	1.10106e+07	1.39329e+07	9.99949e+06	3.0726e+07	1.82953e+07	2.93645e+06	1.54578e+07	2.61487e+06	3.61146e+06	6.68251e+06	5.78176e+06	5.96811e+06	7.87421e+06	3.08594e+06	2.89144e+07	2.189e+07
		C121	6.72988e+06	2.60535e+07	1.75109e+07	1.429e+07	2.30007e+08	8.44896e+07	2.66118e+07	5.57657e+07	1.26082e+08	3.64694e+07	5.09895e+08	1.8709e+07	4.86506e+07	1.13046e+08	7.51944e+06	4.05836e+07	1.9121e+07	1.02989e+08	1.36579e+06	4.82301e+06	2.16951e+07	9.09727e+07	6.54782e+06	4.10253e+07	9.96007e+06	6.92681e+07	9.67127e+06	1.70369e+08	4.82077e+07	6.97505e+07	3.27393e+06	3.14025e+07	2.76669e+07	1.64703e+07	2.78037e+07	1.87407e+07	5.31984e+06	2.1424e+07	2.21689e+06	7.60916e+06	1.40536e+07	8.83796e+06	8.13033e+06	1.06521e+07	2.25517e+06	2.12585e+07	5.43588e+07
		C133	7.80206e+06	5.62717e+06	4.48244e+07	1.11309e+07	2.12708e+08	8.93021e+07	1.15752e+07	8.19026e+06	1.00149e+08	3.96886e+07	5.71804e+08	9.13309e+06	5.64042e+06	1.22412e+08	8.0433e+06	1.10203e+07	6.7784e+06	3.63554e+07	986659	4.3444e+06	1.92461e+07	5.79185e+07	1.88952e+06	2.3153e+07	1.19488e+07	8.08775e+07	6.48965e+06	1.28186e+08	189768	3.51393e+07	6.80742e+06	5.43942e+07	1.36904e+07	1.38024e+07	2.59369e+07	1.48203e+07	5.724e+06	1.21475e+07	1.51789e+06	7.41003e+06	1.38738e+07	6.84794e+06	7.70934e+06	9.33213e+06	223476	2.32089e+07	5.95316e+07
		C144	1.11876e+07	9.29396e+06	2.9581e+06	8.4937e+06	8.56714e+07	2.02355e+07	3.88057e+07	2.78013e+07	4.16425e+07	8.16695e+06	9.33896e+07	2.66962e+07	1.87746e+07	7.98576e+07	2.55495e+06	7.29312e+06	4.52752e+06	1.02405e+07	1.69351e+06	2.59515e+06	1.15992e+07	3.90925e+07	3.85077e+06	8.9335e+06	227711	2.0319e+07	6.91048e+06	8.05643e+07	642371	4.13125e+07	2.73654e+06	198266	5.23903e+06	3.0114e+06	1.42876e+07	1.10862e+07	886530	1.0835e+07	2.2339e+06	5.6569e+06	84272	1.02237e+06	3.6895e+06	4.77662e+06	660548	1.53767e+07	214624
		C168	2.51081e+07	3.90095e+06	3.38372e+07	1.04812e+07	2.84455e+08	1.02373e+08	2.36747e+07	3.6939e+07	9.41365e+07	6.63134e+07	4.70398e+08	1.27313e+07	2.47117e+07	1.37556e+08	1.05836e+07	1.76398e+07	8.78771e+06	1.49005e+07	1.60859e+06	5.18288e+06	1.93977e+07	5.19762e+07	7.09053e+06	1.82036e+07	1.94855e+07	8.84485e+07	1.20075e+07	2.49388e+08	5.01968e+07	9.50192e+07	4.92328e+06	5.60202e+07	1.89648e+07	8.59431e+06	3.17655e+07	2.24852e+07	3.99785e+06	1.16889e+07	2.88145e+06	4.34988e+06	1.10702e+07	7.83025e+06	7.3389e+06	1.65301e+07	6.59401e+06	3.83773e+07	1.10482e+08
		C220	1.05158e+07	1.02079e+07	1.99796e+07	7.44108e+06	2.77101e+08	1.08799e+08	48697492	208075	8.2372e+07	5.11679e+07	4.81047e+08	6.5641e+06	2.07251e+07	162511306	5.42009e+06	1.88931e+07	8.63939e+06	3.40682e+07	1.3947e+06	5.8728e+06	1.02946e+07	5.05654e+07	8.35034e+06	1.28075e+07	1.07436e+07	6.51741e+07	8.09768e+06	3.58557e+08	3.82861e+07	2.9292e+07	7.22652e+06	3.87799e+07	3.57952e+07	1.07757e+07	3.50501e+07	1.11573e+07	7.40317e+06	2.16369e+07	2.57561e+06	5.82735e+06	1.84253e+07	7.68933e+06	7.18227e+06	8.28054e+06	4.96538e+06	2.93839e+07	7.11092e+07
		C273	1.12503e+07	1.26961e+07	4.07265e+07	5.30507e+06	3.04225e+08	6.15712e+07	1.73181e+07	1.90202e+07	5.50753e+07	6.20226e+07	5.25587e+08	9.06627e+06	9.35333e+06	1.11873e+08	7.95278e+06	1.80858e+07	4.02443e+06	1.48406e+07	1.13361e+06	5.71706e+06	1.113e+07	4.19611e+07	6.07957e+06	9.96114e+06	1.15047e+07	1.24294e+08	7.0167e+06	1.06087e+08	7.96971e+07	4.81875e+07	7.36144e+06	3.74637e+07	2.45944e+07	5.10431e+06	37569808	1.2089e+07	9.76066e+06	1.5557e+07	2.18587e+06	3.70852e+06	1.65065e+07	4.30152e+06	5.12052e+06	1.56578e+07	4.48405e+06	4.62614e+07	6.08484e+07
		C285	5.61369e+06	8.84905e+06	2.15154e+07	6.40049e+06	3.05414e+08	3.7778e+07	3.63449e+07	3.13919e+07	5.9705e+07	3.16254e+07	5.84897e+08	2.38535e+07	1.15465e+07	9.75664e+07	3.71467e+06	3.06636e+07	7.28409e+06	1.73732e+07	2.2265e+06	6.9468e+06	1.01823e+07	3.64993e+07	2.1508e+07	1.53618e+07	4.52815e+06	4.85678e+07	5.73749e+06	1.34819e+08	2.85427e+07	4.7381e+07	2.11535e+07	1.13984e+07	1.16548e+07	7.8072e+06	4.5427e+07	1.04169e+07	6.01567e+06	1.49756e+07	2.9599e+06	1.22235e+07	8.16717e+06	4.90373e+06	4.75386e+06	1.39444e+07	8.33191e+06	4.7605e+07	2.37049e+07
		C319	7.75553e+06	1.24285e+07	1.65782e+07	4.76593e+06	3.13661e+08	3.46677e+07	2.16728e+07	2.66699e+07	5.36443e+07	3.09862e+07	6.27322e+08	1.1255e+07	3.52275e+07	8.31588e+07	9.7809e+06	5.25496e+07	5.09295e+06	1.75892e+07	2.40649e+06	4.94922e+06	9.94593e+06	1.23858e+08	9.23655e+06	1.06294e+07	5.11194e+06	5.92278e+07	9.50477e+06	8.5083e+07	3.33687e+07	4.70014e+07	1.20165e+07	9.9486e+06	1.93899e+07	7.79789e+06	3.457e+07	12765206	5.37546e+06	1.6332e+07	2.27616e+06	1.03537e+07	6.04566e+06	4.91883e+06	4.44791e+06	1.13851e+07	947797	5.76771e+07	2.66158e+07
		C371	1.30827e+07	1.40979e+07	2.84493e+07	8.24636e+06	2.25198e+08	7.49621e+07	2.42733e+07	3.44806e+07	5.42619e+07	2.98823e+07	5.04927e+08	1.05865e+07	1.90214e+07	1.33195e+08	5.99906e+06	1.68506e+07	4.94752e+06	1.78973e+07	2.48135e+06	4.32815e+06	1.49574e+07	9.05167e+07	1.11488e+07	2.11193e+07	1.28124e+07	7.93693e+07	4.90037e+06	3.07026e+08	1.06035e+08	7.04637e+07	5.93565e+06	5.61278e+07	2.60677e+07	4.5632e+06	1.25968e+07	1.71885e+07	1.14979e+07	1.39725e+06	2.23721e+06	2.52598e+07	2.19416e+07	8.08773e+06	6.27299e+06	4.39266e+06	2.84355e+06	1.8232e+07	7.1471e+07
		C375	1.27924e+07	4.06769e+06	5.44021e+07	3.97899e+06	2.51996e+08	6.49075e+07	9.79398e+06	565485	7.87159e+07	31668785	6.04439e+08	7.31513e+06	2.99292e+07	8.06842e+07	4.34428e+06	1.39965e+07	6.04763e+06	2.74335e+07	3.13978e+06	4.30987e+06	9.72921e+06	69305077	2.86808e+06	9.39895e+06	1.02401e+07	4.61932e+07	4.51493e+06	1.20907e+08	3.3708e+07	6.03342e+07	5.02604e+06	3.96156e+07	1.75521e+07	6.91428e+06	1.03712e+07	1.04982e+07	6.24948e+06	543986	1.30988e+06	6.06654e+06	1.40701e+07	7.52596e+06	5.14112e+06	1.13233e+07	1.12959e+07	1.10847e+07	5.02076e+07
		C400	1.45503e+07	1.54815e+07	5.4883e+07	9.66652e+06	1.92673e+08	7.70641e+07	2.43541e+07	5.12665e+07	9.91874e+07	7.42895e+07	4.33007e+08	1.46646e+07	1.78021e+07	1.47303e+08	4.15188e+06	3.69665e+07	4.62329e+06	1.2442e+07	1.4544e+06	3.95808e+06	2.02134e+07	9.27173e+07	7.43326e+06	2.10181e+07	1.77965e+07	1.25744e+08	1.68369e+06	2.19931e+08	7.39365e+06	7.08733e+07	6.33217e+06	3.71459e+07	2.21214e+07	1.11791e+07	1.29787e+07	1.59647e+07	7.49987e+06	2.87957e+06	1.74058e+06	4.19071e+06	1.90645e+07	5.89098e+06	4.52841e+06	1.04558e+07	6.30633e+06	1.49838e+07	9.71676e+07
		C416	1.56683e+07	2.70258e+07	3.72818e+07	9.03674e+06	2.15229e+08	9.05987e+07	3.18231e+07	4.12779e+07	7.1612e+07	5.59845e+07	7.76434e+08	2.30069e+07	1.7467e+07	1.08574e+08	5.68861e+06	1.91102e+07	8.06313e+06	3.53153e+07	2.06214e+06	3.08547e+06	2.6509e+07	2.68609e+07	1.93459e+07	2.56581e+07	1.58688e+07	9.28043e+07	3.3268e+06	4.16129e+08	5.80722e+07	1.29293e+08	3.1744e+06	5.40913e+07	2.68392e+07	3.35426e+06	11108073	1.13653e+07	1.2525e+07	3.03025e+06	1.65572e+06	5.07433e+06	2.17835e+07	1.4688e+07	5.67776e+06	4.17864e+06	9.07277e+06	1.80085e+07	9.84608e+07
		C424	1.38976e+07	1.03755e+07	6.83776e+07	4.6657e+06	2.10254e+08	6.49548e+07	2.05864e+07	8.07877e+06	7.139e+07	4.18199e+07	3.41166e+08	8.89819e+06	2.29655e+07	9.04925e+07	5.19694e+06	1.39563e+07	8.54117e+06	3.27071e+07	1.37673e+06	5.31818e+06	1.06127e+07	9.60234e+07	6.21078e+06	1.14373e+07	1.46451e+07	7.70449e+07	7.22412e+06	214110562	7.03911e+07	3.47326e+07	3.12977e+06	5.33076e+07	2.84489e+07	1.9011e+07	1.16749e+07	9.12154e+06	9.4551e+06	7.20947e+06	1.41797e+06	1.51133e+07	1.8011e+07	3.27444e+06	5.93199e+06	5.78611e+06	888147	1.6352e+07	6.44277e+07
		C442	7.39366e+06	4.39654e+06	4.07377e+07	6.28366e+06	311181229	6.04013e+07	3.60408e+07	2.43478e+07	5.69537e+07	8.27539e+07	6.10575e+08	2.06517e+07	2.02086e+07	188096024	3.83067e+06	1.72821e+07	1.2506e+07	9.67159e+06	2.06693e+06	5.04983e+06	1.11275e+07	4.0751e+07	3.27466e+06	9.57611e+06	2.16144e+07	1.52054e+08	2.98124e+06	1.97893e+08	7.11078e+07	9.15653e+07	3.48148e+06	8.2912e+07	8.80288e+06	1.16381e+07	1.06793e+07	7.46992e+06	7.7023e+06	767861	1.85685e+06	5.9889e+06	3.44267e+07	8.22102e+06	4.92146e+06	2.87074e+06	2.42392e+06	1.5342e+07	1.09723e+08
		C457	9.9804e+06	1.76951e+07	2.79451e+07	6.27647e+06	3.11434e+08	4.69061e+07	2.46792e+07	4.93446e+07	7.31808e+07	5.70593e+07	5.83651e+08	1.12347e+07	1.76208e+07	8.85402e+07	4.10992e+06	2.94775e+07	7.07686e+06	1.89027e+07	749764	5.77204e+06	1.02821e+07	2.88549e+07	6.69041e+06	1.39073e+07	10718692	8.96699e+07	4.46946e+06	8.49048e+07	2.65801e+07	4.09698e+07	3.86132e+06	3.34625e+07	2.84448e+07	1.36273e+07	1.06255e+07	1.31355e+07	9.18764e+06	2.37453e+06	1.65102e+06	7.7892e+06	2.59912e+06	3.44782e+06	2.18408e+06	3.40197e+06	4.94172e+06	1.86595e+07	5.5844e+07
STGD, Stargardt disease	ABCA4	S019	5.65281e+06	9.0291e+06	3.86707e+07	9.11711e+06	1.99946e+08	4.86712e+07	8.67756e+06	9255544	1.23541e+08	3.78612e+07	3.014e+08	7.5527e+06	3.46843e+07	1.31126e+08	7.04269e+06	1.93687e+07	2.17497e+07	7.16509e+07	5.22676e+06	4.57716e+06	1.32604e+07	7.71566e+07	3.13124e+06	2.51734e+07	1.86195e+07	8.66431e+07	1.53659e+07	1.57948e+08	1.90581e+07	4.013e+07	5.30785e+06	5.3386e+07	2.02637e+07	2.53598e+07	2.87789e+07	1.77955e+07	8.7997e+06	14801483	1.02731e+06	3.15986e+06	2.42261e+07	5.22649e+06	8.89044e+06	1.66517e+07	1.4844e+06	1.33931e+07	7.92086e+07
		S026	6.92734e+06	3.68496e+07	1.93354e+07	7.20173e+06	2.42354e+08	41243044	9.65143e+06	2.36588e+06	1.23938e+08	4.56719e+07	4.02223e+08	7.50217e+06	2.01951e+07	7.43737e+07	7.42933e+06	2.20428e+07	12685419	3.92175e+07	6.1515e+06	3.24803e+06	1.2919e+07	6.44598e+07	2.7639e+06	1.49826e+07	9.87e+06	6.41358e+07	6.30858e+06	1.57739e+08	5.69187e+07	3.25303e+07	3.90494e+06	2.72398e+07	1.15545e+07	7.3285e+06	2.68612e+07	1.33963e+07	2.51648e+06	1.05155e+07	1.56326e+06	3.44328e+06	1.25908e+07	7.01753e+06	7.12104e+06	1.00801e+07	1.5551e+06	2.05945e+07	4.51644e+07
		S041	7.12008e+06	9.35739e+06	11344362	6.09154e+06	3.00189e+08	4.3222e+07	1.2099e+07	7.86058e+06	1.11602e+08	3.39823e+07	395703571	1.34417e+07	1.91962e+07	9.19717e+07	7.30555e+06	3.87327e+07	6.07428e+06	1.19606e+07	9.28534e+06	3.63414e+06	1.06779e+07	2.88232e+07	2.98185e+06	1.7886e+07	3.88122e+06	6.18478e+07	9.45517e+06	1.24512e+08	9.36182e+06	3.99727e+07	3.17971e+06	1.51329e+07	1.11356e+07	5.08245e+06	3.07439e+07	1.96664e+07	2.72949e+06	1.11463e+07	1.4642e+06	5.81872e+06	1.21868e+07	4.02684e+06	5.52039e+06	9.2278e+06	1.61179e+06	2.71816e+07	3.43645e+07
		S044	2.86572e+07	7.27028e+06	9.4339e+06	5.16808e+06	2.21051e+08	3.55427e+07	1.62936e+07	6.68997e+06	1.15984e+08	2.3803e+07	2.83613e+08	1.39019e+07	2.92342e+07	113010503	6.38643e+06	3.13917e+07	5.24758e+06	2.88322e+07	5.85133e+06	3.32104e+06	1.0239e+07	3.57251e+07	6.39641e+06	1.3812e+07	7.7982e+06	5.02611e+07	6.79213e+06	1.1995e+08	718811	3.9212e+07	4.55707e+06	2.24038e+07	1.64241e+07	1.22148e+07	2.05654e+07	1.20746e+07	2.68557e+06	6.79918e+06	1.53068e+06	4.48305e+06	8.0446e+06	4.04586e+06	5.51787e+06	6.40567e+06	642138	1.699e+07	3.56421e+07
		S066	5.91532e+06	5.54153e+06	1.3426e+07	3.89388e+06	1.67532e+08	3.39841e+07	1.20914e+07	6.82284e+06	5.95343e+07	1.6635e+07	2.13948e+08	5.54513e+06	1.13176e+07	5.95469e+07	7.18877e+06	2.29019e+07	6.80534e+06	4.04917e+07	4.10999e+06	3.03288e+06	9.22762e+06	3.87359e+07	2.24008e+06	9.25898e+06	4.58011e+06	2.37775e+07	8.01316e+06	1.09479e+08	3.21612e+07	2.84984e+07	4.02511e+06	1.23108e+07	5.52881e+06	6.08184e+06	2.18919e+07	1.13549e+07	1.57475e+06	1.36586e+07	1.59522e+06	5.17377e+06	5.02137e+06	4.42994e+06	5.29638e+06	7.57469e+06	91200.9	1.9116e+07	2.14952e+07
		S083	4.34892e+06	1.51446e+07	6.92878e+06	5.69401e+06	1.56582e+08	2.58695e+07	3.89242e+07	2.80824e+07	4.76283e+07	1.22656e+07	1.42271e+08	1.38572e+07	1.94973e+07	8.57969e+07	4.77899e+06	1.15859e+07	9.14852e+06	1.25473e+07	6.66541e+06	3.39335e+06	1.21023e+07	8.62667e+07	7.19835e+06	1.15589e+07	2.15811e+06	2.45911e+07	9.00701e+06	1.28038e+08	2.63806e+07	4.08081e+07	1.49244e+06	2.25794e+06	9.26142e+06	3.56676e+06	2.19399e+07	9.60384e+06	1.15478e+06	1.53457e+07	1.61707e+06	3.3261e+06	4.42637e+06	1.61415e+06	4.46082e+06	8.19639e+06	7.35607e+06	1.44515e+07	8.93749e+06
		S155	1.16306e+07	2.62875e+07	4.82221e+07	1.34983e+06	8.4729e+07	379896157	8.21905e+06	2.15321e+07	4.3224e+07	9.73388e+06	2.07736e+08	2.30531e+07	1.34934e+06	7.70058e+07	8.43729e+06	1.11582e+07	1.1339e+07	4.74329e+07	1.0508e+07	3.26561e+06	7.69581e+06	7.36427e+07	1.05705e+07	3.04676e+06	3.40399e+06	1.84147e+07	6.80861e+06	1.51401e+08	1.05987e+08	3.39149e+07	9.07721e+06	3.3469e+06	2.5112e+07	2.22491e+07	2.96721e+07	6.68114e+06	1.70381e+06	1.24036e+07	1.90044e+06	5.1524e+06	2.64341e+06	3.03552e+06	4.25864e+06	7.53199e+06	6.95364e+06	3.04364e+07	1.25542e+07
		S157	1.07136e+07	1.15009e+07	2.73792e+07	1.41924e+07	2.00381e+08	9.02508e+07	1.93914e+07	2.69293e+07	1.13339e+08	3.12653e+07	6.902e+08	6.56564e+06	1.09099e+07	8.61701e+07	6.56018e+06	3.12644e+07	1.43139e+07	4.27763e+07	6.22458e+06	3.86109e+06	1.60513e+07	7.20204e+07	4.47212e+07	1.84533e+07	1.22553e+07	4.55043e+07	7.33696e+06	1.68325e+08	3.92679e+07	5.24003e+07	5.09596e+06	3.55171e+07	3.79632e+07	4.62764e+07	3.5389e+07	1.49814e+07	1.0184e+07	5.17796e+06	1.04595e+06	4.48218e+06	9.51657e+06	5.49095e+06	6.6879e+06	8.88224e+06	2.48459e+06	2.05247e+07	5.59964e+07
		S159	6.05993e+06	2.1221e+07	1.35737e+07	1.16899e+07	1.85997e+08	3.05744e+07	2.49014e+07	4.26249e+07	6.18443e+07	1.66144e+07	2.40279e+08	9.23023e+06	1.56072e+07	8.52098e+07	5.94435e+06	1.93094e+07	8.61061e+06	3.7065e+07	5.60477e+06	3.14558e+06	1.10844e+07	8.26019e+07	5.44607e+06	1.24266e+07	4.88685e+06	3.1224e+07	6.6304e+06	1.55926e+08	2.77722e+07	3.28011e+07	3.16112e+06	1.37559e+07	2.48773e+07	7.75738e+06	2.4561e+07	1.1911e+07	1.47093e+06	8.34334e+06	1.40078e+06	4.20575e+06	7.67064e+06	3.68693e+06	5.8827e+06	6.70427e+06	967979	1.82289e+07	2.29626e+07
		S253	5.62119e+06	1.4563e+07	1.29089e+07	3.97509e+06	1.6093e+08	3.13114e+07	1.66989e+07	2.2764e+07	3.10615e+07	1.57241e+07	3.42171e+08	1.41266e+07	2.01442e+07	1.03371e+08	5.33246e+06	1.45084e+07	3.37933e+06	1.12016e+07	6.57641e+06	2.28398e+06	6.18859e+06	3.69303e+07	1.07892e+07	6.99035e+06	5.17006e+06	3.48675e+07	8.40143e+06	127368147	8.74958e+07	3.964e+07	2.23347e+06	9.99123e+06	1.11798e+07	5.08608e+06	2.18893e+07	5.88754e+06	2.06466e+06	9.43494e+06	1.16885e+06	1.00899e+07	5.42877e+06	8.33592e+06	5.05611e+06	1.27374e+07	409664	1.88898e+07	2.44073e+07
		S268	3.96899e+06	2.95469e+07	6.91436e+06	4.35412e+06	1.05094e+08	2.44388e+07	2.1741e+07	2.50544e+07	4.28705e+07	1.3179e+07	1.85415e+08	2.33218e+07	2.11795e+07	8.57734e+07	6.36435e+06	1.18653e+07	5.21031e+06	9.63248e+06	7.44294e+06	2.82727e+06	6.45369e+06	2.78904e+07	6.18415e+06	8.77751e+06	523267	2.86561e+07	8.96756e+06	1.06827e+08	2.55997e+07	5.563e+07	1.75237e+06	64247.8	1.13405e+07	9.04198e+06	1.6603e+07	7.73306e+06	1.2563e+06	8.75147e+06	1.53845e+06	6.47814e+06	449746	3.30503e+06	3.88258e+06	1.03733e+07	2.78247e+06	1.87812e+07	2.38927e+06
		S286	6.63937e+06	2.29046e+07	1.07343e+07	6.64578e+06	1.94581e+08	2.67361e+07	4.26194e+07	7.34216e+06	9.67724e+07	4.28919e+07	3.32164e+08	2.39285e+07	7.80851e+06	1.60986e+08	5.96948e+06	3.18308e+07	8.05781e+06	1.09019e+07	2.27035e+07	5.81081e+06	1.21666e+07	3.53057e+07	6.34741e+06	1.01099e+07	8.26068e+06	8.30978e+07	4.20314e+06	1.51037e+08	2.72136e+06	9.22503e+07	2.443e+07	1.45546e+07	1.0271e+07	1.14245e+07	3.76914e+07	1.07946e+07	2.33103e+06	2.61608e+06	1.94605e+06	3.20827e+06	1.44661e+07	4.0443e+06	5.15767e+06	1.2914e+07	557454	2.21182e+07	4.00666e+07
		S287	3.89544e+06	1.9951e+07	3.45362e+07	1.40938e+06	4.29594e+07	1.96724e+08	1.48501e+07	1.06617e+07	1.64137e+07	1.00288e+07	1.19989e+08	3.64685e+07	350786	1.55549e+08	5.48639e+06	7.96416e+06	4.09728e+06	1.12517e+07	7.67075e+06	2.36155e+06	3.94211e+06	2.29332e+07	2.403e+06	2.89134e+06	96352.6	2.22989e+07	5.35705e+06	1.29929e+08	5.96626e+06	9.69895e+07	6.44599e+06	57779.2	6.49438e+06	1.13984e+07	1.96244e+07	3.51431e+06	1.92536e+06	5.7122e+06	2.21812e+06	3.39353e+06	100982	1.27524e+06	3.20026e+06	3.39022e+06	1.22782e+06	2.43998e+07	445196
		S321	1.26516e+07	1.08622e+07	3.36343e+07	6.85914e+06	2.95759e+08	5.75334e+07	2.00959e+07	2.82034e+07	4.90414e+07	8.88462e+07	597118681	2.30456e+07	2.55786e+07	1.68235e+08	6.9232e+06	5.80871e+07	6.65984e+06	5.79698e+07	1.9367e+07	5.09205e+06	8.47663e+06	3.70728e+07	2.98352e+06	8.65322e+06	1.84246e+07	1.35556e+08	4.9372e+06	1.32122e+08	110659	9.24851e+07	5.55971e+06	3.47615e+07	4.11807e+07	1.13932e+07	4.22894e+07	6.90703e+06	8.97161e+06	8.62313e+06	1.29509e+06	1.21111e+07	2.33978e+07	5.60573e+06	5.2636e+06	1.26927e+07	2.48439e+06	3.55027e+07	9.24851e+07
		S356	8.18578e+06	1.21137e+07	3.13113e+07	8.5607e+06	240395164	6.20513e+07	1.96032e+07	494860	1.00713e+08	4.80445e+07	2.76326e+08	3.99547e+06	2.59043e+07	1.09879e+08	9.26022e+06	1.64754e+07	2.05688e+07	6.75378e+07	7.94467e+06	5.82286e+06	1.26933e+07	2.29967e+08	2.03089e+06	1.2437e+07	1.63029e+07	5.56566e+07	6.58106e+06	1.64439e+08	5.10748e+07	4.12512e+07	5.2302e+06	4.69194e+07	1.14585e+07	1.2549e+07	2.82536e+07	1.56002e+07	3.87944e+06	5.56981e+06	984618	5.12265e+06	1.3831e+07	3.17051e+06	9.96509e+06	6.6982e+06	685519	2.20718e+07	8.55964e+07
		S390	1.37557e+07	8.21884e+06	1.00125e+07	6.23659e+06	1.32104e+08	3.05993e+07	1.78196e+07	2.84172e+07	5.27065e+07	1.20339e+07	1.58525e+08	1.97641e+07	2.78868e+07	9.22367e+07	8.61887e+06	1.11547e+07	5.99202e+06	2.16355e+07	5.3463e+06	3.55454e+06	1.42701e+07	5.05782e+07	2.26395e+06	1.33257e+07	782336	2.47786e+07	7.54137e+06	130380598	1.25699e+08	4.37029e+07	6.53279e+06	1.71046e+06	9.3626e+06	6.26789e+06	2.57015e+07	1.03858e+07	476163	6.59704e+06	1.82349e+06	1.91986e+07	184589	2.25923e+06	6.40552e+06	5.91092e+06	1.53033e+06	3.14729e+07	2.40238e+06
		S391	1.11295e+07	8.09707e+06	2.00835e+07	3.4298e+06	1.72782e+08	3.0339e+07	2.37959e+07	2.37212e+07	4.0578e+07	1.27232e+07	2.49916e+08	1.07815e+07	1.53208e+07	6.73388e+07	8.45643e+06	1.24879e+07	4.79899e+06	1.09698e+07	9.80201e+06	4.40326e+06	7.92123e+06	3.15522e+07	4.30148e+06	8.03707e+06	381706	2.5123e+07	8.17553e+06	7.65628e+07	1.59412e+08	2.62816e+07	6.5769e+06	1.48568e+06	5.28941e+06	5.03912e+06	2.31993e+07	8.48396e+06	1.03257e+06	1.28491e+07	2.3192e+06	6.81893e+06	205562	3.24739e+06	5.05459e+06	6.5992e+06	8.19032e+06	3.66179e+07	1.22136e+06
		S392	2.14616e+06	5.18285e+06	3.81713e+06	3.44669e+06	7.48059e+07	2.14473e+07	2.63778e+07	2.33442e+07	4.19024e+07	1.70855e+06	3.06147e+07	1.28829e+07	1.38102e+07	7.21284e+07	5.57675e+06	6.03505e+06	1.47328e+07	1.61001e+07	9.43601e+06	4.54248e+06	7.56566e+06	5.68836e+07	4.4105e+06	8.63612e+06	73314.4	3.69693e+06	1.19487e+07	1.22064e+08	7.13103e+07	4.89643e+07	1.45963e+06	53856	6.89526e+06	1.07367e+07	2.20507e+07	9.69534e+06	527297	3.13168e+07	2.50101e+06	6.98828e+06	81006.5	293881	2.48995e+06	6.66962e+06	141341	1.32563e+07	95441.4
		S401	3.16018e+07	2.24126e+07	8.9299e+06	8.24178e+06	246277093	3.71015e+07	6.75624e+07	4.26204e+07	7.13648e+07	3.10614e+07	3.08576e+08	1.89066e+07	2.64122e+07	1.14856e+08	7.56677e+06	1.83798e+07	6.36483e+06	4.68982e+07	8.17869e+06	4.50428e+06	1.98642e+07	6.82061e+07	7.93409e+06	3.64468e+06	7.86827e+06	6.05535e+07	1.26625e+07	1.91427e+08	1.15838e+08	1.05543e+08	2.30826e+06	2.01107e+07	1.40975e+07	6.88706e+06	3.68156e+07	1.40367e+07	4.33551e+06	1.34884e+07	1.77699e+06	3.93314e+06	8.30959e+06	4.61538e+06	6.49733e+06	9.268e+06	837089	3.19582e+07	4.0621e+07
		S435	8.67257e+06	2.74024e+06	5.05909e+06	5.91919e+06	3.19423e+08	6.03132e+07	1.21271e+07	2.04826e+07	6.28425e+07	1.94435e+07	3.18703e+08	1.01397e+07	2.08189e+07	8.95829e+07	6.77959e+06	1.19942e+07	7.27104e+06	2.65705e+07	8.12144e+06	2.70913e+06	9.87532e+06	3.85656e+07	5.00439e+06	1.17858e+07	1.28793e+07	2.81783e+07	4.26471e+06	7.71345e+07	487396	3.84677e+07	3.39158e+06	3.99761e+07	8.53208e+06	3.4203e+06	2.04301e+07	1.18857e+07	1.67913e+06	1.62812e+07	948463	2.47731e+06	1.34991e+07	5.58938e+06	8.03209e+06	6.44363e+06	1.03023e+07	1.60746e+07	7.05097e+07
BCD, Bietti's crystalline dystrophy	CYP4V2	B002	1.32057e+07	2.90328e+07	9.02555e+06	4.69106e+06	1.00647e+08	1.71681e+07	3.87242e+07	2.2558e+07	3.27256e+07	3.18096e+06	1.38989e+08	1.34657e+07	1.65552e+07	4.64802e+07	549292	1.39596e+07	8.73836e+06	9.51658e+06	5.35288e+06	1.03642e+07	4.11375e+06	4.3464e+07	2.86605e+08	4.8949e+06	169756	7.32423e+06	1.27846e+06	6.38562e+07	9.32126e+07	3.68275e+07	6.06817e+06	215990	1.51571e+07	1.09588e+07	1.34534e+07	7.31569e+06	7.0412e+07	4.04835e+06	1.38541e+07	4.72275e+06	242115	1.04788e+06	973515	7.72309e+06	53697	1.00585e+06	1.68706e+06
		B021	6.01572e+06	1.20335e+07	3.12111e+07	7.91946e+06	2.99381e+08	8.06269e+07	2.18254e+07	7.24893e+06	1.14987e+08	3.48255e+07	605915246	6.68942e+06	2.64937e+07	1.02328e+08	431649	2.97492e+07	1.55603e+07	2.90491e+07	4.35696e+06	8.09759e+06	1.05125e+07	2.3264e+07	2.73662e+07	1.14524e+07	1.19741e+07	6.37944e+07	3.21768e+06	1.8003e+08	3.73122e+07	5.84454e+07	9.89641e+06	2.34245e+07	2.79807e+07	6.70726e+06	1.36761e+07	9.0949e+06	3.45301e+07	1.09042e+07	8.55961e+06	5.16225e+06	1.05001e+07	8.0177e+06	4.35367e+06	1.49667e+07	1.03085e+06	2.93991e+06	5.15937e+07
		B051	7.51283e+06	5.17279e+06	3.37125e+07	8.99093e+06	236956358	7.50114e+07	2.94396e+07	6.2681e+07	1.63858e+08	6.01543e+07	7.67954e+08	3.19282e+06	3.66423e+07	1.33373e+08	1.0543e+06	4.60976e+07	6.19935e+06	2.27117e+07	6.34795e+06	1.09816e+07	1.9761e+07	4.11343e+07	2.93303e+07	2.48721e+07	1.34344e+07	1.0596e+08	2.45146e+06	1.54331e+08	267401	7.0166e+07	7.65444e+06	2.09085e+07	2.16201e+07	6.57539e+06	1.34285e+07	1.33201e+07	2.88126e+07	4.29728e+06	7.71864e+06	3.42054e+06	1.46735e+07	7.59772e+06	3.43525e+06	1.10712e+07	191570	1.17518e+06	6.96339e+07
		B108	1.39667e+07	1.68867e+07	3.73212e+07	1.01516e+07	2.64036e+08	7.64745e+07	3.0626e+07	8.20619e+07	1.02798e+08	5.4219e+07	5.30882e+08	4.29186e+07	1.94127e+07	1.57228e+08	1.2108e+06	5.28117e+07	1.1314e+07	2.1812e+07	1.01489e+07	9.28896e+06	1.71253e+07	2.78427e+07	1.54826e+07	1.96553e+07	7.33611e+06	6.27702e+07	3.32823e+06	1.35624e+08	5.21698e+07	6.98743e+07	8.77033e+06	1.28052e+07	1.73518e+07	3.51802e+06	1.69846e+07	1.37125e+07	6.2192e+06	5.80522e+06	1.59261e+07	8.47222e+06	1.09331e+07	6.08671e+06	4.59687e+06	8.18454e+06	372491	2.78233e+06	4.59584e+07
		B143	7.04194e+06	6.31813e+06	4.31656e+06	5.70801e+06	8.30453e+07	2.53452e+07	2.73685e+07	6.05321e+07	8.33558e+07	2.99221e+06	6.13975e+07	1.77578e+07	2.47791e+07	5.30593e+07	711283	5.76815e+06	5.28171e+06	1.28812e+07	8.35034e+06	1.25248e+07	8.10525e+06	26694493	4.43022e+07	6.80327e+06	78611.3	6.3485e+06	1.70876e+06	9.78933e+07	1.80149e+08	2.23486e+07	6.36836e+06	47959.8	9.14513e+06	6.11327e+06	1.62193e+07	1.06043e+07	4.07089e+07	6.0315e+06	1.46027e+07	7.94135e+06	75350.1	610987	1.74915e+06	1.24677e+07	119967	1.46069e+06	84390.1
		B174	1.98051e+07	5.35897e+07	6.49964e+07	1.6918e+07	279362518	9.43579e+07	2.13949e+07	7.19207e+07	1.40285e+08	5.52354e+07	7.98925e+08	1.72076e+07	1.90269e+07	1.31783e+08	982433	4.46262e+07	6.81392e+06	4.01385e+07	1.28758e+07	5.58582e+06	2.25622e+07	7.64409e+07	2.83491e+07	2.49516e+07	1.0893e+07	8.59524e+07	1.22218e+06	3.05014e+08	8.58856e+07	5.43957e+07	1.05777e+07	3.58089e+07	4.85638e+07	2.62216e+07	2.41505e+07	1.80067e+07	2.21932e+07	5.55111e+06	1.44974e+07	8.16574e+06	1.85099e+07	1.27111e+07	4.11488e+06	5.16115e+06	1.16146e+06	6.19188e+06	5.74653e+07
		B189	6.39133e+06	5.24632e+06	2.62278e+07	7.82825e+06	2.30154e+08	8.26554e+07	1.58274e+07	3.7822e+07	1.0036e+08	4.59477e+07	7.07199e+08	1.72975e+07	1.62438e+07	1.20966e+08	1.04677e+06	2.50902e+07	9.82225e+06	5.34578e+07	8.51421e+06	6.43172e+06	1.94257e+07	1.20966e+08	1.60046e+07	1.51048e+07	1.22378e+07	5.61438e+07	2.18403e+06	3.43281e+08	5.34251e+07	5.17004e+07	9.52655e+06	3.86448e+07	1.43933e+07	7.90157e+06	1.63545e+07	1.4449e+07	1.19033e+07	5.31075e+06	7.79596e+06	5.03407e+06	1.51813e+07	8.88757e+06	4.4878e+06	4.69236e+06	98357.6	459322	6.37427e+07
		B193	1.48752e+07	6.30346e+06	3.25976e+06	3.58117e+06	6.70121e+07	2.17675e+07	3.7694e+07	4.24397e+07	7.51983e+07	3.81779e+06	6.20205e+07	7.52758e+06	2.06179e+07	5.7441e+07	691810	4.80291e+06	5.13884e+06	8.65195e+06	1.00426e+07	1.03473e+07	5.61105e+06	7.48809e+07	2.93637e+07	3.80182e+06	77727.9	8.81116e+06	998318	9.47355e+07	2.2932e+08	3.51179e+07	4.69278e+06	48294.3	6.52697e+06	6.68866e+06	1.01241e+07	1.28001e+07	9.96789e+06	3.39737e+06	1.31962e+07	7.10525e+06	82043.3	512572	880298	5.1023e+06	161437	2.86584e+06	93961.9
		B204	9.17783e+06	8.41463e+06	6.15987e+06	5.99776e+06	7.12729e+07	2.36596e+07	3.34535e+07	6.63366e+07	9.07487e+07	3.23671e+06	9.65112e+07	8.77044e+06	9.08431e+06	8.99465e+07	1.15743e+06	8.64603e+06	7.962e+06	1.30082e+07	1.46876e+07	1.39705e+07	6.39758e+06	5.11166e+07	6.67387e+07	6.42066e+06	132602	7.80172e+06	1.25954e+06	1.23119e+08	1.61677e+08	3.1739e+07	7.39645e+06	60742.6	9.52095e+06	5.08438e+06	1.33571e+07	9.64341e+06	4.03794e+07	3.69431e+06	1.84255e+07	1.57743e+07	98668.8	1.05351e+06	1.50764e+06	7.34613e+06	326168	1.14712e+06	172708
		B236	5.19569e+06	4.3336e+06	1.97632e+06	2.72202e+06	2.5098e+07	1.7361e+07	1.4449e+07	2.38318e+07	4.68429e+07	633988	1.68214e+07	1.07714e+07	1.14693e+07	3.88626e+07	381947	2.06034e+06	3.05471e+06	9.30058e+06	8.3524e+06	8.85502e+06	4.65936e+06	1.86611e+07	3.08784e+07	3.25262e+06	67787.7	949034	626750	6.15033e+07	7.34867e+06	1.99811e+07	2.34767e+06	40641.6	2.97322e+06	7.54229e+06	7.12107e+06	5.33205e+06	7.46785e+06	1.8042e+06	1.32187e+07	3.27663e+06	66769.8	108352	323298	9.0993e+06	48245.7	367806	107769
		B284	2.16529e+07	1.87799e+07	4.1515e+07	4.70954e+06	2.2496e+08	8.06994e+07	2.86903e+07	3.50614e+07	7.5753e+07	2.37402e+07	3.31393e+08	1.41151e+07	2.39299e+07	1.09839e+08	532386	3.2664e+07	8.52081e+06	5.36253e+06	1.06587e+07	7.18932e+06	1.75135e+07	1.32478e+08	3.42933e+07	1.58e+07	3.51095e+06	4.69936e+07	5.24629e+06	1.98131e+08	720735	5.28686e+07	8.73259e+06	8.17847e+06	1.20448e+07	5.01651e+06	1.41769e+07	9.88807e+06	3.12729e+07	1.23947e+07	6.2757e+06	5.73597e+06	5.38946e+06	3.9235e+06	2.86941e+06	1.43249e+07	424899	2.36176e+06	1.74111e+07
		B327	1.72976e+07	1.84226e+07	2.05206e+06	4.54067e+06	5.71143e+07	2.5937e+07	2.61783e+07	6.62719e+07	1.07113e+08	2.05232e+06	1.66887e+07	4.9644e+06	2.61524e+07	8.7102e+07	2.49178e+06	997539	1.37881e+07	4.18718e+07	1.79502e+07	1.82076e+07	1.05832e+07	5.04684e+07	3.28558e+07	4.12022e+07	186080	5.0938e+06	1.09995e+07	1.53067e+08	2.95076e+08	3.77216e+07	601414	77246.9	4.45323e+06	2.71756e+07	1.75808e+07	1.31358e+07	1.14094e+07	1.08789e+08	2.11497e+07	1.32134e+07	130174	150101	1.28315e+06	1.89624e+07	343489	2.37315e+06	155082
		B350	1.75925e+07	5.57305e+07	2.68718e+07	7.60398e+06	2.08378e+08	3.91616e+06	1.84256e+07	3.31007e+07	6.88046e+07	2.97704e+07	4.15469e+08	2.09493e+07	2.31365e+07	1.41414e+08	340188	7.46518e+07	1.47462e+07	2.47726e+07	1.69799e+07	8.23777e+06	1.14694e+07	2.39991e+07	2.28359e+07	1.41236e+07	3.54716e+06	7.25564e+07	1.29565e+06	195457775	1.59499e+08	6.72696e+07	9.35727e+06	3.94207e+06	1.74234e+07	1.63082e+07	1.51108e+07	8.01616e+06	1.19282e+07	3.07436e+06	1.29263e+07	1.57399e+07	7.06189e+06	3.9387e+06	2.1147e+06	1.76063e+06	303132	1.00939e+06	1.60841e+07
		B448	6.04622e+06	4.77533e+06	1.00753e+07	6.54659e+06	1.96614e+08	4.06619e+07	2.46749e+07	3.0247e+07	4.55593e+07	1.10646e+07	2.28787e+08	1.68729e+07	1.88011e+07	1.10191e+08	430131	6.40525e+06	7.88327e+06	4.02579e+07	8.92796e+06	5.50956e+06	1.77712e+07	4.83756e+07	3.37885e+07	1.0525e+07	241156	2.1946e+07	1.80389e+06	1.53393e+08	367623	6.63437e+07	7.68971e+06	90184.8	7.20189e+06	1.73563e+07	8.71406e+06	1.02811e+07	1.67582e+07	4.9474e+06	6.63005e+06	3.13835e+06	141514	3.52392e+06	1.55633e+06	1.1463e+06	101956	1.02273e+06	830154
		B461	2.03269e+07	6.67686e+06	8.88939e+06	6.27528e+06	8.62294e+07	4.04867e+06	7.15153e+07	5.76575e+07	8.37172e+07	4.14746e+06	6.70684e+07	9.51881e+06	8.1509e+06	1.1165e+08	734570	7.99967e+06	6.56374e+06	2.85689e+07	1.20524e+07	1.55264e+07	6.90708e+06	6.21292e+07	3.02206e+07	7.36932e+06	108505	8.83452e+06	1.71385e+06	1.43945e+08	2.04815e+08	5.69405e+07	3.61691e+06	71737.9	1.12683e+07	4.21769e+06	1.27385e+07	1.06922e+07	1.01021e+07	4.21441e+06	1.7346e+07	9.48712e+06	112582	571407	1.09371e+06	1.9769e+06	255400	1.22381e+06	124572
		B468	4.09667e+06	1.1441e+07	2.09894e+07	3.68721e+06	1.47047e+08	4.37598e+07	4.09248e+07	3.67554e+07	5.8444e+07	1.14547e+07	1.26864e+08	1.80375e+07	3.47536e+07	1.2521e+08	293036	1.13152e+07	4.2982e+06	1.40289e+07	1.43059e+07	6.18816e+06	6.82965e+06	4.52728e+07	6.42697e+07	5.35692e+06	118001	2.13654e+07	2.49897e+06	1.77021e+08	9.36427e+06	6.00739e+07	5.54135e+06	288252	7.4793e+06	3.67481e+06	9.7964e+06	6.53976e+06	8.05684e+07	3.39579e+06	3.92804e+06	2.92285e+06	129174	1.80925e+06	1.83781e+06	1.28364e+06	49281.8	997713	412354
[truncated: 1,559 more columns]

## Sheet: Figure 3 Volcano plot
Figure 3a-h	Volcano plot of each IRD subgroup compared with that of the control group.
Compound	Normal vs. RP (Figure 3a)		Normal vs. RP_EYS (Figure 2b)		Normal vs. CD/CRD (Figure 2c)		Normal vs. RP_USH2A (Figure 2d)		Normal vs. STGD (Figure 2e)		Normal vs. RP_ABCA4 (Figure 2f)		Normal vs. BCD (Figure 2g)		Normal vs. RP_PRPF31 (Figure 2h)		STGD vs. CD/CRD (Figure 2i)		RP_ABCA4 vs. STGD (Figure 2j)
	Log2(Fold change)	-Log10(P value)	Log2(Fold change)	-Log10(P value)	Log2(Fold change)	-Log10(P value)	Log2(Fold change)	-Log10(P value)	Log2(Fold change)	-Log10(P value)	Log2(Fold change)	-Log10(P value)	Log2(Fold change)	-Log10(P value)	Log2(Fold change)	-Log10(P value)	Log2(Fold change)	-Log10(P value)	Log2(Fold change)	-Log10(P value)
LP-152.0585-1.173	0.202838	0.148742	-0.428974	0.673068	0.0818275	0.090326	0.849259	0.621696	-0.488701	0.589243	-0.359111	0.331448	-0.204896	0.223264	0.0432246	0.0354777	-0.570529	0.946114	0.12959	0.128292
LN-154.0258-1.072	0.0639299	0.0803208	0.057542	0.0850653	0.113668	0.137718	0.262663	0.260891	-0.0445948	0.314858	-0.2866	0.336484	0.0941058	0.094297	-0.0824543	0.0793359	-0.158263	0.186564	-0.242005	0.311359
LP-155.0349-1.057	1.27459	3.9329	1.49333	5.51154	1.49469	4.9662	1.66331	5.41708	0.659451	0.430416	0.674791	0.89675	0.82486	1.31115	-0.494541	0.466032	-0.835237	2.16061	0.0153397	0.013287
LN-156.1146-1.495	0.432995	1.52823	0.609817	1.98558	0.234672	0.596758	0.547479	1.68853	0.00947429	0.723634	-0.162199	0.216768	0.136477	0.224949	0.217934	0.353421	-0.225197	0.589469	-0.171674	0.258012
LP-157.9566-0.968	0.684708	5.08352	0.758976	4.61234	0.854431	4.93903	0.762632	3.63167	0.429914	0.543032	0.659774	1.86858	0.213176	0.356624	0.31881	0.540874	-0.424517	2.17247	0.22986	0.568656
LN-157.9973-1.28	0.939017	4.16669	1.14866	6.23308	1.1543	2.28579	1.25544	5.24551	1.01012	0.182728	0.287836	0.540244	0.457742	0.887524	-0.141919	0.193501	-0.144177	0.115893	-0.722289	0.493326
LP-158.0203-1.146	-0.437742	2.11359	-0.507251	1.50552	-0.695755	2.96173	-0.388783	1.49628	-0.792107	0.590947	-0.458139	1.0415	-0.319674	0.87389	-0.373368	0.817847	-0.0963514	0.147357	0.333967	0.491755
LN-158.13-2.094	-0.570182	3.23554	-0.595536	2.34096	-0.584422	2.1641	-0.379128	1.2344	-1.05916	0.784326	-1.0783	3.94584	0.197641	0.532553	-0.531022	1.51519	-0.474734	0.879455	-0.0191465	0.0219293
LN-158.13-1.967	0.178593	0.650253	0.214427	0.618947	0.0462965	0.110463	0.293432	1.09502	0.00480836	0.313702	-0.145366	0.255586	0.309871	0.956079	0.12449	0.225066	-0.0414882	0.0874611	-0.150174	0.235624
LP-161.0429-1.04	1.40992	6.185	1.68858	6.94059	1.6161	6.21944	1.61048	7.33859	0.945193	1.04111	0.915596	1.57641	0.671628	0.846455	0.352394	0.350155	-0.670908	1.76376	-0.0295978	0.0266609
LP-161.1049-0.969	1.18047	4.75327	1.47264	4.87977	1.42113	6.78004	1.2263	4.39379	0.59859	0.799149	0.948134	1.71495	0.699321	0.932455	0.364848	0.363092	-0.822539	4.34493	0.349543	0.651865
LP-164.0473-1.085	-0.480277	1.84201	-0.557803	1.27809	-0.468934	1.10482	-0.404481	0.860454	-0.330885	0.055649	-0.749697	1.20258	-0.382333	0.629789	-0.251844	0.330939	0.138048	0.257023	-0.418811	0.746799
LN-164.1196-6.624	-0.12834	0.355963	-0.181146	0.346093	-0.226709	0.448173	0.0988001	0.200082	-0.152032	0.171671	-0.335642	0.56017	0.0385436	0.0603446	-0.373879	0.648368	0.0746771	0.117938	-0.18361	0.317281
LN-165.0782-1.158	0.223143	1.08609	0.301329	1.26533	0.205975	0.790812	0.348644	1.48754	0.183661	1.29424	-0.142579	0.33463	0.181481	0.53537	0.0696235	0.147086	-0.0223142	0.0586981	-0.32624	1.24865
LN-166.0473-6.048	2.49864	13.614	2.49691	27.4117	2.80507	15.573	1.73016	5.07848	3.04354	5.67609	2.97268	19.9393	-0.0320037	0.0435263	3.09772	17.5334	0.238476	1.22266	-0.0708662	0.298836
LP-168.0509-1.088	0.735101	2.60174	0.758509	1.71655	0.607276	1.43307	0.761382	2.32766	0.332246	0.221275	0.80806	1.66104	0.502016	0.635819	0.535588	0.656983	-0.27503	0.54979	0.475815	1.00169
LN-168.1146-1.451	0.0764585	0.182292	0.114439	0.228243	-0.0701967	0.120837	0.319106	0.926476	0.0746986	0.103828	-0.0409355	0.0543327	-0.0357944	0.0565503	-0.618106	1.30337	0.144895	0.246683	-0.115634	0.152906
LN-170.1301-1.862	-0.152069	0.292723	-0.0851247	0.103275	-0.276918	0.355607	-0.00567231	0.00625626	0.0192649	0.0750763	-0.119311	0.0998727	-0.388823	0.456418	-0.804813	0.808404	0.296183	0.468623	-0.138576	0.156544
LP-171.1257-1.403	-1.40004	6.61947	-2.64116	9.50434	-2.63721	9.21011	-0.333917	0.658504	-0.395802	0.242121	-2.51942	4.95825	-0.0933787	0.169909	-2.50634	4.94951	2.24141	7.96128	-2.12362	4.24486
LP-172.0711-1.188	-0.867798	5.5861	-1.3004	6.39839	-1.12209	5.22553	-0.268985	0.681209	-1.62169	2.86718	-1.15113	2.99549	-0.23865	0.57249	-1.50124	3.91739	-0.499599	1.97765	0.470555	1.3657
LN-172.1092-1.151	0.523303	1.56702	0.63521	1.74662	0.380376	1.2238	0.735796	2.0929	0.145999	0.61608	-0.0310673	0.0396293	0.300313	0.661247	0.182326	0.302509	-0.234377	0.699003	-0.177066	0.361782
LN-172.1456-2.764	-0.0692203	0.079243	0.149787	0.131161	-0.0889174	0.0926217	0.0774275	0.0731169	0.0451867	0.000256002	-0.395089	0.303672	-0.0958616	0.0807875	-0.815433	0.676677	0.134104	0.195814	-0.440275	0.513481
LP-173.1527-0.98	-1.25173	2.23346	-1.0456	0.987935	-2.47334	7.65022	-0.712945	1.30128	-2.85278	2.83703	-3.07848	4.66003	-0.0305831	0.0263142	-2.64306	4.33872	-0.379437	0.447119	-0.225705	0.137585
LN-174.1247-1.15	0.836317	2.46624	1.00119	2.32392	0.695534	1.79443	1.01882	2.85614	0.280687	0.388175	0.246296	0.282472	0.561055	0.902037	0.452297	0.642648	-0.414848	1.01732	-0.0343909	0.0464545
LN-175.0367-1.096	2.19639	7.44358	2.59751	11.989	2.46605	8.40536	2.40058	7.62814	1.85975	1.41409	1.44236	2.01856	1.07346	1.03702	0.668847	0.501687	-0.606301	1.32419	-0.417399	0.383136
LP-175.0585-1.042	1.24759	5.28555	1.53069	6.09277	1.47556	5.77992	1.43794	5.9674	0.804873	0.889993	0.707303	1.17856	0.485357	0.60402	0.281487	0.289838	-0.67069	1.91202	-0.0975698	0.106484
LN-178.0987-1.33	1.00662	3.35536	0.91287	2.91956	1.49767	5.72492	-0.00291152	0.00258102	1.78147	3.11283	1.78597	6.25649	0.179298	0.151889	1.61518	4.74242	0.283804	0.922428	0.00449572	0.00818515
LN-180.0626-1.111	0.492279	1.40477	0.605109	1.10772	0.341572	0.889329	0.671685	2.96916	-0.0186007	0.0565709	-0.0313848	0.0465646	0.247288	0.565871	0.224515	0.483837	-0.360173	0.988219	-0.0127841	0.0339173
LP-180.0646-1.222	-0.470753	0.886716	-0.565474	0.7005	-1.05269	1.6346	-0.31271	0.349368	-0.925723	0.680458	-0.582447	0.4513	0.101411	0.0844036	-0.520171	0.447435	0.126969	0.132466	0.343276	0.23973
LN-181.073-1.113	0.131714	0.312988	0.148748	0.3953	0.149732	0.388867	0.317002	0.66085	0.0874257	1.5931	-0.369437	0.899162	0.0419347	0.0900766	0.0839861	0.159036	-0.0623067	0.114955	-0.456863	0.953864
LN-184.0223-1.002	0.115275	0.1642	-0.361393	0.99871	0.260659	0.286778	-0.317242	0.860202	-0.320521	0.127021	0.272844	0.346801	0.0433118	0.0682476	1.17824	2.62285	-0.58118	0.548209	0.593364	0.624833
LN-184.0702-1.163	2.63768	6.73513	3.06875	11.3035	2.9474	7.76771	2.89059	6.89144	2.05071	1.23273	1.67221	2.01682	1.07727	0.829487	0.793053	0.515808	-0.896684	1.92642	-0.378505	0.310109
LP-184.1211-1.21	0.622246	1.45593	0.606418	1.35276	0.573134	1.26509	0.997064	2.09824	0.0638497	0.232813	0.321874	0.350662	0.030364	0.0267654	-0.200257	0.164226	-0.509285	1.20572	0.258025	0.333794
LN-184.1457-2.502	-0.0866442	0.163616	-0.0636948	0.080282	-0.314103	0.737783	0.153424	0.299197	0.00767543	0.032606	-0.365426	0.606151	-0.179161	0.261063	-0.512772	0.918809	0.321778	0.483765	-0.373101	0.379402
LP-186.0868-1.233	0.367674	1.23559	-0.395715	2.33715	0.668608	2.95419	0.0854266	0.247622	0.941226	3.77126	1.26858	7.6532	0.000704603	0.0015817	0.907983	6.10731	0.272618	0.921618	0.327358	1.23293
LN-186.1611-3.875	0.163589	0.734245	0.225419	0.779114	0.31793	1.53976	0.171825	0.608945	0.13346	0.05691	-0.0553353	0.111583	0.0916692	0.243131	0.204526	0.570635	-0.18447	0.648767	-0.188796	0.4721
LP-187.1683-0.967	-0.511718	0.541746	-0.549011	0.440436	-2.30423	3.82311	0.348357	0.355516	-3.45064	1.94503	-3.24737	2.43811	-0.302836	0.314873	-3.46193	2.50165	-1.1464	3.50396	0.203268	0.169015
LN-189.958-1.072	-0.297648	0.313972	-1.83823	1.43957	0.531129	0.562442	-2.06891	1.50945	0.583251	1.64739	0.78217	0.752853	0.679524	0.348147	1.2485	1.89528	0.0521226	0.06411	0.198918	0.33711
LP-194.1152-1.202	-1.88145	12.6598	-3.08504	10.3129	-2.86075	9.70579	-0.88031	2.9026	-3.21863	3.50753	-2.82625	5.29779	-0.266447	0.588847	-2.66449	5.15649	-0.357881	2.32281	0.392381	1.86413
LP-196.121-1.303	0.11598	0.231858	0.137484	0.23286	0.15701	0.214646	0.375566	0.846742	-0.369617	0.0179785	-0.255986	0.3709	-0.0446912	0.0630682	-0.274209	0.440315	-0.526627	0.749276	0.113631	0.125953
LN-197.0655-1.123	2.10074	6.91159	2.42081	9.74297	2.33864	6.37502	2.3442	7.33769	1.64866	0.781992	1.49489	1.8873	0.973834	0.884022	0.69461	0.480245	-0.689977	1.37717	-0.153773	0.120884
LN-197.0809-1.024	1.11268	3.63374	1.41053	3.97449	1.37221	4.22011	1.21453	3.16744	0.712015	0.953226	0.583259	0.686253	0.626403	0.682441	0.437829	0.409143	-0.660199	2.02378	-0.128756	0.217326
LN-198.0858-1.207	1.33783	3.87451	1.53564	2.56663	1.54193	9.58487	1.03471	4.41706	1.61653	3.7049	1.30634	5.40257	0.313833	0.511379	1.47674	7.09846	0.0745974	0.215097	-0.310187	1.00628
LN-198.1037-4.391	0.383925	0.307069	-0.180909	0.411167	0.0336879	0.0604706	0.767765	0.45206	0.197308	0.0450751	0.533431	1.85389	0.0373083	0.0529153	0.32812	0.802747	0.16362	0.386568	0.336124	1.12194
LP-198.1367-1.256	2.8732	1.125	3.61769	1.28482	3.29704	4.81475	1.90185	1.58017	2.37585	0.883192	2.29	2.47771	-0.676727	0.194679	2.66663	2.42996	-0.921192	1.22934	-0.0858484	0.0530419
LP-198.1619-6.484	3.00734	9.37604	2.82216	15.2967	3.53804	10.9007	2.25481	4.60498	3.43465	6.49502	3.5873	10.0466	-0.186805	0.207815	3.74352	15.5657	-0.103385	0.209675	0.152645	0.29771
LN-199.0811-1.131	2.13262	6.8368	2.595	10.4232	2.43843	7.44336	2.25973	6.95693	1.77385	1.46622	1.3578	1.6515	1.04047	0.92598	0.642266	0.42413	-0.66457	1.43125	-0.416054	0.380413
LP-199.1935-5.791	-0.851927	5.96653	-1.61642	11.0747	-1.39889	9.5862	-0.151334	0.388559	-0.0839598	0.247023	-1.07805	4.1146	0.00365604	0.0079077	-1.33406	5.17184	1.31493	11.0317	-0.994087	4.6835
LN-200.0442-1.055	1.22629	3.74903	1.45866	3.7918	1.36516	5.03686	1.41808	4.01763	0.994769	0.671895	0.696009	0.913399	0.349628	0.306061	0.489746	0.487411	-0.37039	0.991091	-0.29876	0.42886
LP-200.1023-1.263	1.15427	4.65106	0.632556	3.92636	1.66353	7.49292	0.48704	1.7817	1.92335	4.53268	2.14993	12.1675	0.0807265	0.15061	1.74267	12.3124	0.25982	0.840343	0.226584	0.813058
LN-200.1767-4.717	-0.774553	1.03104	-0.660658	0.428595	-0.805072	0.527465	-0.969496	0.637424	-0.381611	0.214795	-0.586343	0.235388	-0.504227	0.252436	-0.848978	0.335593	0.423461	0.87946	-0.204732	0.242348
LN-202.1196-1.195	2.26433	2.52575	1.58187	3.21036	3.09071	2.83142	1.76743	4.31918	3.08879	0.968592	3.19234	2.83464	1.15198	1.24551	2.93303	3.897	-0.0019165	0.0011137	0.103546	0.0519401
LP-204.0897-1.055	-0.904312	5.98236	-1.28055	4.74031	-0.933527	3.71428	-0.746999	2.58576	-0.732231	0.634386	-1.11483	2.48756	-0.555801	1.45396	-0.412584	0.783144	0.201296	0.496519	-0.382595	0.717857
LP-204.0897-1.103	-0.585646	2.83685	-0.810361	2.30639	-0.599136	1.75107	-0.388291	0.913472	-0.542365	0.258209	-0.733971	1.28265	-0.367569	0.716297	-0.440727	0.723439	0.0567711	0.129909	-0.191606	0.399387
LP-208.131-1.227	-0.840767	7.79674	-1.37329	11.13	-1.06024	8.81864	-0.268815	1.02134	-1.94483	3.84721	-1.01754	4.62724	-0.159842	0.537904	-1.24569	5.81819	-0.884589	8.55677	0.92728	5.10096
LP-209.043-1.043	1.23159	6.30902	1.40729	6.06203	1.39885	6.00422	1.44069	7.60719	0.892385	1.63727	0.950545	1.81782	0.541618	0.742238	0.348989	0.388975	-0.50647	1.22162	0.05816	0.0521243
LP-210.1366-1.404	0.359438	0.590897	0.341946	0.363523	0.266186	0.287286	0.551169	1.05341	-0.684969	0.277453	0.202913	0.19559	0.304982	0.385657	0.0733009	0.0651428	-0.951155	1.16641	0.887882	1.4749
LP-211.1109-1.036	-0.396282	0.18316	-1.07051	2.56222	-1.19178	2.96438	0.585257	0.232287	-2.03205	3.13511	-2.11803	2.67191	-0.03549	0.0328421	-1.65138	2.21279	-0.840267	1.93785	-0.0859788	0.0644414
LN-213.0968-1.15	1.92494	6.67321	2.35557	9.98249	2.21724	6.36387	2.0801	6.94835	1.63693	1.64095	1.20362	1.57413	0.876633	0.815811	0.431721	0.28596	-0.580309	1.11802	-0.433306	0.42309
LP-214.118-1.344	1.20581	2.25392	0.128639	0.199129	1.97042	5.45564	-0.218256	0.275846	2.61766	4.79078	2.51937	10.6591	-0.0293267	0.0293424	2.26153	9.14847	0.647239	2.59868	-0.0982913	0.263547
LN-214.1925-5.311	-0.385107	1.24578	-0.341139	0.598294	-0.367608	0.67711	-0.366862	0.76435	-0.354949	0.630388	-0.338299	0.404159	-0.1541	0.185304	-0.587801	0.763338	0.0126584	0.0155565	0.0166505	0.0163774
LN-216.0391-1.039	1.13377	5.93199	1.42938	6.67312	1.27349	5.54172	1.24888	6.40164	0.854954	1.20166	0.569906	1.01206	0.527683	0.849429	0.456763	0.688745	-0.418533	1.2668	-0.285048	0.509
LP-216.0973-1.187	-1.27649	7.79644	-2.2449	11.7537	-2.03039	10.8471	-0.337165	0.87562	-2.52114	3.51306	-1.92965	5.76399	-0.240858	0.707107	-2.35597	6.62524	-0.49074	2.90228	0.591485	1.77265
LP-218.0193-1.046	1.25539	3.90306	1.5327	4.15078	1.23146	4.18736	1.57102	6.94536	0.56621	0.481617	0.502777	0.74903	0.504871	0.703378	-0.0985111	0.0963715	-0.665254	1.50425	-0.0634325	0.0566349
LP-222.0892-2.734	1.35112	1.16334	1.46407	1.91204	0.730556	0.89095	1.87334	1.41155	0.195795	0.266261	0.738956	0.64893	1.16426	0.927003	-0.906909	0.517093	-0.53476	0.621226	0.543161	0.50786
LP-222.1465-1.279	-0.426847	3.2732	-0.79262	6.02069	-0.488273	3.37622	-0.0992074	0.294386	-1.09118	2.23773	-0.381404	1.28031	-0.122492	0.382271	-0.546045	2.22746	-0.602906	5.52187	0.709775	3.42226
LN-224.0262-1.248	0.929671	8.76879	1.13302	10.6528	1.08433	7.92687	1.02361	7.11445	0.753831	1.17491	0.644489	2.02779	0.274106	0.567974	0.391309	0.877841	-0.3305	1.47023	-0.109341	0.203829
LN-224.0347-6.047	2.7251	12.6423	2.68774	22.104	3.13228	16.6468	1.87964	5.29797	3.40776	5.96816	3.24982	21.0487	0.128116	0.170587	3.39142	16.092	0.275482	1.36121	-0.157937	0.623326
LN-224.0886-1.127	0.848141	2.2295	1.14014	2.95246	1.06421	2.70913	0.995262	2.51497	0.468266	0.334384	0.0399912	0.0385148	0.126702	0.148614	0.301906	0.398415	-0.595943	1.17981	-0.428275	0.794409
LN-224.1767-4.417	-0.406603	0.472293	-0.4221	0.367249	-0.634726	0.616221	-0.618818	0.644541	0.189599	0.0523614	0.440103	0.27479	-0.163383	0.109824	-1.33803	0.840676	0.824325	0.950948	0.250503	0.138453
LP-225.9438-0.968	0.673532	5.34281	0.754752	5.17634	0.737633	4.28875	0.717032	3.51915	0.428023	0.149212	0.699834	2.45119	0.300924	0.607258	0.320981	0.671113	-0.309609	1.29004	0.271811	0.722374
LN-226.014-1.315	-0.77757	1.04025	-2.99734	3.92482	-0.510756	0.577641	-1.26205	1.42263	0.501948	1.3232	0.912863	1.14744	-0.0116131	0.00873105	-0.539209	0.416732	1.0127	1.43202	0.410915	0.362318
LN-226.1923-5.077	-0.618227	1.38378	-0.370088	0.448927	-0.537729	0.940758	-0.726053	1.41931	-0.200776	0.322988	-0.700144	0.849674	-0.177202	0.202847	-0.966012	1.36028	0.336953	0.363686	-0.499368	0.390154
LP-227.1885-2.767	-1.03469	9.4718	-1.20413	7.39964	-1.14993	6.60957	-0.63907	2.51398	-2.0004	3.00101	-1.24903	4.04993	0.645361	3.02263	-1.54617	4.99507	-0.85047	3.42212	0.751373	1.92924
LN-228.2079-5.776	-0.314902	1.18372	-0.188787	0.34706	-0.344678	0.84444	-0.358437	0.973794	-0.213462	0.280956	-0.294101	0.454089	-0.0631806	0.0936143	-0.561784	1.04954	0.131216	0.252451	-0.0806383	0.110978
LP-230.1129-1.221	-0.64151	3.77168	-1.24904	9.66071	-0.907189	6.87879	0.00202147	0.00378401	-1.80981	3.55126	-0.875491	3.57491	-0.126262	0.357693	-1.14724	4.93224	-0.902617	7.99735	0.934315	4.65218
LP-231.1031-1.069	0.162715	0.552891	0.0506769	0.0847359	0.215585	0.538967	0.304513	0.835519	0.0548089	0.0339292	0.224617	0.362835	-0.0212267	0.0254685	0.0117398	0.0134961	-0.160776	0.635636	0.169809	0.505492
LP-231.8895-1.031	2.86494	5.93214	3.21884	10.0825	3.05214	6.55801	3.07396	7.15542	1.85088	1.54394	2.73848	2.77558	1.22855	1.08914	-0.294534	0.129852	-1.20127	2.00972	0.887609	0.66306
LP-238.1568-6.109	-0.485103	1.80549	-0.626063	1.43797	-0.42533	0.854067	-0.353675	0.76498	-0.462438	0.412849	-0.532038	0.779248	0.0202842	0.0247575	-0.434818	0.594111	-0.0371075	0.0474296	-0.0696007	0.0839749
LN-240.0001-1.276	1.01401	4.10386	1.31884	6.41364	1.33725	3.25181	1.27479	4.87166	0.953412	0.332351	0.189013	0.254654	0.593063	1.2174	-0.0798551	0.0876028	-0.383835	0.458606	-0.764399	0.660564
LN-240.0659-6.046	2.81903	11.2824	2.68841	18.7616	3.29702	15.6398	2.09054	5.16179	3.54573	5.38498	3.35907	15.6482	0.239099	0.338716	3.50407	14.504	0.248711	1.03632	-0.186658	0.594098
LN-240.1354-1.769	-0.779259	6.3428	-1.25725	9.36224	-1.11988	8.09002	-0.1969	0.596569	-0.896125	3.12492	-1.15074	4.69255	0.175218	0.63986	-1.13225	4.59336	0.223756	1.14024	-0.254611	0.961648
LN-240.2078-5.614	-0.615007	1.43167	-0.53145	0.629681	-0.609319	0.796249	-0.6704	0.911329	-0.657054	0.574206	-0.29943	0.207512	-0.403788	0.372488	-1.12513	0.882251	-0.0477352	0.0672277	0.357623	0.378397
LP-241.9177-0.969	0.727261	2.83351	0.832655	2.9624	0.893483	4.29338	1.02141	3.83235	0.435648	0.0995524	0.34712	0.715699	0.361804	0.700787	-0.0940163	0.118921	-0.457835	1.06531	-0.0885278	0.0850645
LN-242.2235-6.155	-0.386203	2.22896	-0.251316	0.70978	-0.320424	1.13235	-0.349704	1.35573	-0.341369	0.977199	-0.579348	1.36141	-0.148281	0.326173	-0.626353	1.77073	-0.0209446	0.0470594	-0.23798	0.458897
LN-243.086-1.019	1.13867	2.0464	0.947868	0.988551	2.04304	1.98156	1.08251	1.20891	1.49998	1.21068	1.44429	1.52688	0.735736	0.465832	1.31356	1.2024	-0.543051	0.463307	-0.0556951	0.0515844
LN-243.1824-1.204	-1.87596	17.046	-2.17574	11.4491	-2.22636	11.1968	-1.22645	5.30518	-3.24341	4.36488	-2.69285	7.00459	0.606179	2.17439	-2.57005	6.83664	-1.01705	4.32314	0.550568	2.47673
LP-243.1831-2.205	-2.06995	18.7482	-2.59064	14.4371	-2.52992	13.7713	-1.24807	5.7813	-3.77591	4.56102	-2.79689	8.3164	0.564725	2.41741	-3.35849	8.90718	-1.24599	4.52889	0.97902	3.57398
LN-244.0684-1.107	-0.116245	0.3342	-0.261376	0.821771	-0.353028	1.24417	0.117514	0.237248	-0.421626	0.954565	-0.518061	1.41006	-0.0742187	0.166372	-0.00945342	0.0158179	-0.0685979	0.160817	-0.0964357	0.234961
LN-245.0968-1.033	0.558767	3.29715	0.759557	3.72458	0.64478	3.13958	0.536111	2.01491	0.612847	0.685489	0.403205	0.846228	0.249321	0.396155	0.231109	0.353574	-0.0319326	0.0993051	-0.209642	0.656623
LP-245.2351-1.371	0.481046	3.19175	0.621054	3.57489	0.610976	2.71237	0.631169	3.87187	-0.17978	0.19974	0.270772	0.766012	-0.0700442	0.141946	-0.108079	0.214667	-0.790756	3.45576	0.450552	2.41038
LN-247.0809-1.165	1.46392	6.82082	1.78365	9.31521	1.75989	6.37843	1.61022	6.53685	1.19599	0.981498	0.93812	1.41114	0.559241	0.627591	0.488809	0.437442	-0.563901	1.31978	-0.257866	0.263605
LP-248.0536-1.039	0.494624	1.8843	0.585736	1.5405	0.625209	2.18638	0.648397	2.19647	0.539538	1.25584	0.313009	0.457256	0.14559	0.171305	0.0301293	0.0307443	-0.0856707	0.161815	-0.226529	0.320346
LP-250.1205-4.697	1.11184	1.6669	1.31604	2.39383	0.366852	0.539418	1.47797	2.00315	0.354952	0.349468	0.5964	0.740225	0.840993	0.936252	-0.51159	0.452694	-0.0119004	0.010688	0.241449	0.196233
LN-250.1922-4.921	-0.450879	1.28765	-0.343858	0.561457	-0.328287	0.549909	-0.495891	1.06698	-0.267112	0.477154	-0.11846	0.112708	0.0219643	0.0237284	-1.11085	1.54279	0.0611751	0.0728114	0.148652	0.142544
LN-251.151-5.271	0.397488	2.09853	0.382986	1.49414	0.461734	2.15019	0.307816	1.27224	0.320576	0.772684	0.400448	1.56223	0.207309	0.575591	0.601829	2.53983	-0.141159	0.414367	0.0798729	0.217686
LP-252.157-1.23	-0.256972	0.826807	-0.570356	2.22744	-0.382926	1.26911	0.223728	0.4924	-3.3766	3.12539	-0.535712	1.11488	-0.171889	0.339606	-0.659181	1.47239	-2.99367	14.5018	2.84089	9.1673
LN-252.2077-5.449	-0.45418	1.34262	-0.342046	0.543853	-0.384339	0.736903	-0.336873	0.648052	-0.247743	0.269199	-0.441094	0.560206	0.0289474	0.0324427	-1.13833	1.67141	0.136596	0.196916	-0.193351	0.212905
LP-253.0849-1.039	0.476363	2.35104	0.44195	1.19136	0.445509	1.24266	0.646947	2.49542	0.270649	0.0219595	0.459421	0.877608	0.108628	0.125412	0.138838	0.16433	-0.17486	0.487137	0.188772	0.467018
LP-255.1622-1.053	-0.867439	2.02177	-0.446474	0.626306	-0.89038	1.30685	-0.614957	0.749918	-2.45709	2.81189	-3.09583	2.39606	0.0405573	0.029394	-1.60617	1.52501	-1.56671	1.65244	-0.638741	0.504881
LP-255.2194-7.549	-0.0299367	0.073353	0.450855	2.33116	0.19458	0.561248	-0.380086	1.43043	-1.1741	2.6379	-0.306628	0.744935	0.25152	0.755926	-0.453058	1.25303	-1.36868	5.8999	0.867468	3.35754
LP-255.2196-4.597	-0.890305	8.18684	-0.941285	6.27748	-0.963757	5.67738	-0.600921	2.47313	-2.00669	3.13581	-1.10269	3.85332	0.251121	0.860078	-1.34201	4.91108	-1.04293	4.0893	0.903995	2.43901
LP-255.2557-7.405	-0.828241	6.12371	-1.52612	12.0028	-1.17132	9.35414	-0.229624	0.652243	-0.684645	1.29322	-0.859931	4.04721	-0.191995	0.584676	-1.20281	5.52027	0.486674	3.10152	-0.175286	0.573293
LP-256.1398-1.089	1.13028	2.40909	0.980738	1.86742	1.36929	2.23723	1.66852	3.5842	0.856069	1.4892	0.98348	1.20031	0.976924	1.19628	-0.452203	0.257531	-0.513217	0.565356	0.127411	0.0892333
LP-256.1672-4.743	0.818299	1.33982	0.920458	1.29113	0.462227	0.68623	0.809865	0.927174	0.182823	0.184113	0.50048	0.594436	-0.316758	0.322953	0.879965	1.55915	-0.279403	0.371501	0.317657	0.388218
LN-256.239-6.491	-0.189496	1.36493	-0.158428	0.622106	-0.272092	1.42947	-0.194887	1.09766	-0.044137	0.432597	-0.155695	0.445929	-0.130626	0.43624	-0.286522	1.09166	0.227955	1.01024	-0.111558	0.280805
LP-257.1025-1.116	0.802027	1.55497	0.344663	0.27494	1.43582	1.71935	0.633435	0.774818	0.975507	1.01585	1.315	1.74464	0.520144	0.39426	1.31916	1.99872	-0.460313	0.459819	0.339494	0.457037
LP-260.0037-1.12	1.69958	5.86387	1.94924	6.96499	1.83298	6.27366	1.91361	6.66371	1.23301	0.732437	1.28996	1.59687	0.815601	0.791105	0.606894	0.506171	-0.599968	1.46889	0.056951	0.0439129
LN-260.1612-1.176	0.424526	0.930108	0.58466	1.09769	0.0114646	0.0130209	0.656389	1.46714	-0.279393	0.705607	-0.347742	0.39173	0.237086	0.320589	0.0423955	0.041083	-0.290857	0.459493	-0.0683498	0.0806047
LP-260.1771-5.601	-0.0313829	0.0832975	-0.0501519	0.108516	-0.288787	0.845151	0.204564	0.568939	-0.732949	0.896621	-0.200479	0.378456	-0.281961	0.626301	-0.441981	0.982674	-0.444161	1.26483	0.53247	1.38568
LP-261.0785-1.297	2.20172	1.36032	-0.559904	0.5817	2.26232	1.78069	-0.272935	0.234152	2.31152	4.67577	2.40457	3.57136	-0.772505	0.704779	4.39577	8.43849	0.0491993	0.0282929	0.0930511	0.0607334
LP-261.2297-1.443	0.787174	2.29752	0.912816	2.18499	1.21864	4.00487	0.997799	2.76885	0.697724	1.24769	0.389597	0.445779	0.249261	0.249738	0.254158	0.227681	-0.520917	1.0984	-0.308127	0.316434
LP-262.2294-7.218	0.322894	0.296947	-0.0714455	0.0913762	0.436806	0.655113	0.833664	0.691632	-0.341051	0.121498	0.349187	0.416807	0.104756	0.119803	-0.418162	0.452749	-0.777857	1.08047	0.690238	0.833482
LN-264.0186-1.305	0.349508	3.7404	0.517646	4.74375	0.38905	3.36459	0.305936	2.97038	0.225659	0.220546	0.176495	0.834069	0.115261	0.42735	0.192681	0.930214	-0.163391	0.671742	-0.0491631	0.115277
LP-264.1106-1.281	2.43205	0.438996	1.13166	1.50413	0.485391	0.487637	3.64162	0.778578	-0.559522	0.242421	0.823472	0.807458	-0.0116581	0.00789193	-0.23	0.158792	-1.04491	1.11465	1.38299	1.45463
LP-264.136-5.612	-0.303725	0.586944	-0.377973	0.466499	-0.561125	0.906262	-0.173717	0.225653	-1.05121	1.34971	-0.133356	0.132317	-0.0078839	0.00718762	-0.656794	0.74979	-0.490089	0.652152	0.917858	2.37396
LP-266.1727-1.278	0.0908192	0.32317	-0.083015	0.279204	0.17499	0.676548	0.242478	0.77835	-3.01529	3.90481	0.169355	0.40668	-0.0157748	0.0341797	0.0322259	0.0648865	-3.19028	15.3889	3.18464	9.91148
LP-268.1882-1.317	4.48649	2.16805	-1.34414	0.485908	5.53313	3.82652	-1.01559	0.373448	5.63772	4.74268	6.10203	8.76087	-1.22466	0.336801	6.20992	10.1458	0.104595	0.0845476	0.464307	0.609477
LP-268.2187-7.444	-0.063276	0.122291	-0.115238	0.159826	-0.00746177	0.0110959	0.116977	0.198469	-0.695507	0.849877	-0.177343	0.227145	-0.267359	0.445955	-0.270738	0.38421	-0.688046	2.54554	0.518164	1.49138
LN-268.239-6.299	-0.700833	2.49788	-0.488256	0.818769	-0.452955	0.932498	-0.85828	2.67103	-0.502587	0.790228	-0.691068	1.1121	-0.104028	0.126986	-0.921823	1.65467	-0.0496321	0.0537036	-0.188481	0.187299
LP-268.2397-6.634	1.58725	3.51315	1.04247	3.39301	2.42764	5.66337	1.2772	5.47125	1.8409	1.62542	2.62413	5.40455	1.04046	1.87835	1.70487	3.29198	-0.586731	0.82805	0.783229	0.94249
LP-268.2401-7.098	1.48243	5.63824	1.20529	3.59606	1.81788	7.07217	1.50311	5.31438	1.46218	2.52497	2.0161	5.0231	0.706097	0.909794	1.35918	3.63282	-0.355702	0.856713	0.553923	1.00574
LN-270.0939-1.104	1.71982	2.22668	1.98866	2.33849	1.65508	2.56448	2.22816	3.71421	0.720567	0.129268	0.155568	0.0607389	0.729729	0.425817	-0.144405	0.048524	-0.934516	1.42279	-0.564999	0.466553
LN-270.2547-6.807	-0.533849	2.53411	-0.362074	0.79545	-0.508179	1.65401	-0.537921	1.98284	-0.462729	0.800258	-0.658557	1.39192	-0.179067	0.317265	-0.852915	2.03291	0.0454499	0.0720434	-0.195828	0.263402
LN-271.2136-7.328	-0.0431717	0.136105	0.424169	3.27834	0.314992	1.1787	-0.367818	1.79503	-0.851945	3.3933	-0.408137	1.75064	0.516292	2.81345	-0.376488	1.43695	-1.16694	4.47329	0.443808	1.24343
LP-271.2873-4.738	0.00872013	0.0160092	0.71326	4.91003	-0.78653	7.83141	-0.181268	0.589652	-0.893558	5.2645	-1.13989	6.62866	-0.233157	1.25855	-1.36019	7.67133	-0.107028	0.409123	-0.246337	0.78256
LP-271.2874-5.124	0.119672	0.325358	0.714355	5.95693	-0.576731	5.45801	0.0428378	0.122989	-0.448186	3.13293	-0.915598	5.5227	-0.127339	0.556632	-0.982484	5.92075	0.128544	0.688939	-0.467412	2.99096
LP-273.1938-4.742	0.791655	1.292	0.900762	1.27071	0.392503	0.551815	0.790454	0.909263	0.093646	0.214113	0.328114	0.340153	-0.279139	0.271885	0.926615	1.63001	-0.298857	0.399291	0.234468	0.270547
LP-274.1389-1.22	-0.035242	0.0675913	-0.326094	0.850601	-0.143708	0.300863	0.441467	1.121	-3.13011	2.6005	-0.290365	0.427668	-0.120164	0.18209	-0.503741	0.842462	-2.9864	14.4194	2.83975	8.77151
LN-274.1768-1.222	0.66341	1.70515	0.862859	1.98984	0.401892	0.687627	0.852482	2.04894	-0.0729587	0.126321	-0.122888	0.113936	0.403484	0.630031	0.300688	0.369837	-0.474851	0.862332	-0.0499289	0.0556549
LP-274.1775-2.34	0.715685	1.58356	0.842251	1.79329	0.534238	0.726989	1.07206	2.37868	-0.418007	0.215353	-0.0723473	0.0593236	0.464564	0.588427	-0.0185995	0.0148394	-0.952245	1.27386	0.345659	0.418353
LN-276.2078-5.284	-0.632164	1.28359	-0.494511	0.584816	-0.234253	0.199466	-0.824618	1.14298	-0.767659	1.11032	-0.189199	0.126863	0.727699	0.728684	-1.17683	0.887779	-0.533407	0.433563	0.57846	0.482417
LN-278.2231-5.725	-0.232427	0.51642	-0.0738178	0.0984472	-0.428321	1.07824	-0.115592	0.180509	-0.151353	0.00398289	-0.21737	0.306504	0.10621	0.159837	-1.11779	2.18148	0.276968	0.455125	-0.0660174	0.0639845
LP-278.2243-13.429	-0.0965225	0.438233	-0.0837473	0.277777	-0.196158	0.742197	0.00365138	0.00907779	-0.302504	1.28402	-0.276532	0.754358	-0.238906	0.595762	-0.185468	0.45897	-0.106345	0.310195	0.0259712	0.0471516
LP-278.2246-6.092	0.0641806	0.0932666	0.188922	0.246684	0.604216	1.38035	0.360369	0.67252	-0.270944	0.157874	-0.588622	0.781988	0.167353	0.206513	-0.532063	0.654937	-0.875161	1.90753	-0.317678	0.371919
LP-279.1314-1.105	-1.76056	4.32167	-2.49878	4.97053	-2.79242	5.08246	-0.613656	0.680904	-4.26573	2.35664	-4.40298	3.26878	-0.444008	0.605481	-5.0744	3.35848	-1.47331	1.5767	-0.137244	0.121556
LP-279.2561-7.091	-0.526347	1.05299	-1.03645	4.28054	-1.36112	6.1231	0.224145	0.25992	-0.101494	0.0738536	-1.13552	2.9872	0.0618927	0.110792	-1.43547	3.75317	1.25962	8.42594	-1.03403	4.80871
LN-280.0449-1.053	0.0807654	0.19637	0.142716	0.313269	0.196766	0.438452	0.0799487	0.159202	0.0707967	0.12893	-0.24079	0.479454	0.0479447	0.0822563	0.219986	0.388806	-0.12597	0.21895	-0.311587	0.6114
LP-280.1882-1.363	0.378072	2.81445	0.347808	2.16583	0.612763	5.61559	0.351176	1.61907	-2.42883	4.28726	0.558845	3.24958	-0.0552287	0.156215	0.310116	1.49362	-3.0416	17.0078	2.98768	12.3177
LN-280.2387-6.164	-0.302424	1.09413	-0.173322	0.351832	-0.316274	0.83329	-0.248977	0.615001	-0.142572	0.14452	-0.268091	0.481809	-0.14026	0.24992	-0.857089	2.06467	0.173701	0.332332	-0.125519	0.179415
LP-280.2401-7.755	-0.308908	0.897778	-0.46168	1.76449	-0.410754	1.46314	0.0701414	0.104619	-0.272242	0.0308279	-0.277067	0.587019	-0.278323	0.729918	-1.17024	3.54908	0.138513	0.215545	-0.00482532	0.0047574
LN-281.0839-1.132	2.21829	6.73327	2.70435	10.1322	2.54245	6.17616	2.3396	7.33297	1.75239	1.57419	1.40289	1.65169	0.951043	0.766688	0.618299	0.385077	-0.790057	1.42871	-0.349503	0.2735
LP-282.2559-7.684	-0.115468	0.457391	-0.308053	1.27087	-0.133593	0.455133	-0.0633577	0.152939	-0.412483	1.16762	0.103675	0.242813	-0.136367	0.406415	-0.0592767	0.120315	-0.27889	1.45351	0.516158	2.79768
LP-283.2872-4.35	0.174671	0.825767	0.122737	0.406728	0.168521	0.67123	0.135789	0.398063	-0.0107512	0.0572566	0.348675	1.23723	-0.220286	0.747228	0.189298	0.604719	-0.179273	0.804648	0.359426	1.47267
LN-284.0763-6.363	0.278436	1.29845	0.321613	1.41528	0.109914	0.204723	0.447225	1.80056	0.169303	0.51232	0.148128	0.320152	-0.0833358	0.159303	-0.143304	0.27697	0.0593888	0.0895393	-0.0211748	0.0321712
LN-284.1762-5.928	-0.326616	0.981029	-0.58657	1.43947	-0.648691	1.64899	-0.362113	0.79706	-0.942922	0.626428	-0.338732	0.505645	-0.10091	0.129143	0.195572	0.282183	-0.29423	0.458043	0.60419	1.21337
LP-284.2139-6.948	1.29949	3.54082	1.49457	4.05607	1.87108	5.40194	1.3848	3.11018	1.07427	0.948115	1.09495	1.65791	0.453659	0.447421	0.722219	0.916447	-0.796813	1.71261	0.0206889	0.0168014
LN-286.0918-1.18	1.17472	5.26082	1.39836	6.79123	1.39462	6.39273	1.33673	5.00746	1.03561	1.302	0.699033	1.09092	0.512987	0.676444	0.531969	0.643789	-0.359013	1.00304	-0.336578	0.475248
LP-286.2142-6.483	2.93092	9.73981	2.72389	17.4432	3.52471	12.2111	2.10396	4.10676	3.37848	5.86128	3.70912	14.6943	-0.196366	0.39299	3.55456	16.4522	-0.146236	0.346312	0.33064	1.09725
LP-287.2822-2.932	0.448207	2.52391	0.683294	5.08173	-0.0102437	0.027567	0.667786	4.71417	0.362626	0.00194116	-0.180585	0.479322	-0.151345	0.580326	-0.30719	1.26418	0.372869	1.99275	-0.543211	2.0623
LN-288.1929-1.358	0.16805	0.355936	0.20941	0.354241	-0.203021	0.35296	0.399075	0.87895	-0.500359	0.269449	-0.475774	0.673578	-0.0557694	0.0724859	0.0398529	0.0457758	-0.297338	0.591529	0.0245851	0.0285871
LN-289.2605-4.432	0.428355	1.15884	0.347286	0.824066	0.914559	2.24854	0.552095	1.39195	0.763988	0.816876	0.109617	0.137014	0.24483	0.415751	0.60087	0.972725	-0.150571	0.181166	-0.654371	0.834624
LP-289.2613-2.381	0.377639	0.900103	0.398285	0.718955	0.901827	3.0454	0.465106	1.09892	0.466232	0.898231	0.249193	0.309813	0.0491586	0.0556667	0.251143	0.26828	-0.435594	0.821057	-0.217039	0.198069
LN-290.187-5.776	1.07121	3.42829	1.26324	4.70493	1.44052	3.865	1.00867	2.25266	0.523714	0.716345	0.651581	0.944756	-0.157688	0.203899	1.10172	2.67382	-0.91681	1.5774	0.127867	0.0883674
LN-291.1231-1.178	0.98058	4.53193	1.23184	5.29113	1.13727	4.3147	1.12276	4.28457	0.929559	0.62296	0.613662	0.816065	0.433977	0.484432	0.159999	0.122148	-0.207712	0.530547	-0.315897	0.509992
LP-291.204-2.353	0.644358	1.40139	0.808071	1.57875	0.351055	0.450497	0.964842	2.16068	-0.444609	0.274636	-0.140446	0.117133	0.231507	0.235245	-0.0836532	0.0691476	-0.795663	1.15573	0.304163	0.356755
LN-292.2026-5.613	0.320556	5.07033	0.257165	2.6578	0.293717	2.69825	0.262838	2.32126	0.267628	3.33756	0.456942	4.62952	-0.0376099	0.161518	0.437078	4.5911	-0.0260895	0.103914	0.189315	1.16672
LP-292.2399-6.666	0.347394	0.521179	0.616754	0.897894	0.677063	1.26963	0.381745	0.478843	0.20355	0.794684	-0.106362	0.0863725	0.809829	1.55703	-0.0661871	0.0507884	-0.473513	0.550579	-0.309912	0.19386
LN-293.0782-1.019	1.53939	3.33833	1.32959	2.04579	2.53803	2.61816	1.54713	2.70568	1.92467	1.19009	1.78093	2.6241	1.19582	1.1192	1.69464	2.35927	-0.613361	0.554427	-0.143736	0.12928
LP-293.1469-1.053	-2.18612	10.7233	-2.51731	7.83973	-2.88045	8.21955	-1.25757	2.98489	-3.82927	3.45277	-4.07481	5.24102	-0.766926	1.88867	-4.33715	5.31674	-0.948817	1.05377	-0.245536	0.418138
LP-293.147-1.116	-1.4263	4.1966	-1.62974	3.93448	-1.77352	3.97227	-0.518395	0.670786	-3.31579	2.51264	-3.39455	3.43485	-0.296555	0.413645	-4.35443	3.6998	-1.54227	1.73524	-0.0787651	0.086244
LP-293.9312-0.966	0.631417	4.7993	0.730821	4.79704	0.711525	3.62595	0.658032	2.71528	0.414249	0.0309506	0.584501	1.6604	0.166358	0.263597	0.361305	0.712536	-0.297276	1.04398	0.170252	0.338455
LN-294.1825-1.598	1.62365	5.96048	1.07799	5.65782	2.05773	5.73181	1.55309	5.29437	2.66277	2.02425	2.27746	7.2739	0.606831	1.26838	1.94162	5.27982	0.605037	1.32022	-0.385309	0.537236
LN-294.2183-4.082	0.044907	0.0468193	0.281708	0.304317	0.592638	0.803735	0.381134	0.421548	0.491647	1.55128	-0.814043	0.628356	-0.0211423	0.0156441	-1.04245	0.792757	-0.100991	0.0804415	-1.30569	0.883358
LP-294.2192-13.311	0.0492124	0.0803439	0.233968	0.387404	0.259064	0.485987	0.13927	0.203015	0.00862238	0.363663	-0.501976	0.614394	-0.0581139	0.0671908	-0.157523	0.159062	-0.250442	0.431962	-0.510599	0.623881
LP-294.2193-13.561	0.0997776	0.135246	0.336645	0.405081	-0.340795	0.995713	0.163012	0.291474	0.0137594	0.238579	-0.324341	0.48793	0.180725	0.290784	-0.312526	0.568857	0.354554	0.586304	-0.338101	0.31094
LP-294.2196-6.104	-0.00715	0.00815216	0.192375	0.211114	0.559881	0.923628	0.26608	0.326452	0.152462	1.15147	-0.776891	0.733339	-0.123826	0.112254	-0.693429	0.625195	-0.407419	0.502455	-0.929353	0.786127
LN-295.0996-1.152	2.23987	6.48624	2.72208	9.52253	2.55937	6.91038	2.3552	7.15584	1.83585	1.60751	1.43585	1.8692	1.04282	0.912957	0.698909	0.498443	-0.723515	1.39574	-0.4	0.339857
LN-296.1951-5.776	-0.275292	1.79588	-0.231268	0.790772	-0.286839	1.14905	-0.361446	1.9956	-0.0634654	0.731801	-0.198981	0.484861	-0.0907571	0.227872	-0.272785	0.831003	0.223374	0.801516	-0.135516	0.320626
LN-296.2338-4.06	0.41274	0.87347	0.547887	1.30611	0.994513	2.86546	0.738092	1.70534	0.625769	1.4041	-0.481189	0.735602	0.120927	0.163356	-0.129451	0.137055	-0.368744	0.521747	-1.10696	1.11402
LP-296.2348-8.129	-0.602949	3.14345	-0.905643	4.23451	-0.702731	2.932	-0.317475	0.83507	-0.916133	2.00499	-0.402494	0.955209	-0.442041	1.31763	-0.918265	2.99979	-0.213403	0.399825	0.513639	1.18505
LN-296.2703-6.9	-0.495739	1.43469	-0.250158	0.339504	-0.406867	0.77591	-0.550419	1.49736	-0.48875	0.509219	-0.616047	0.953918	-0.099076	0.125872	-0.931302	1.66174	-0.0818837	0.0884338	-0.127297	0.119546
LP-297.3394-5.776	0.0278314	0.0208816	-0.065683	0.0416296	-0.354159	0.343312	0.316203	0.25513	-1.37684	0.719357	0.425837	0.275017	0.302768	0.269254	-1.51923	0.948297	-1.02268	2.05161	1.80268	1.37083
LP-298.1545-5.47	0.166033	0.89027	-0.00110439	0.00293404	0.152384	0.583438	0.189673	0.731232	0.0213001	0.323823	0.497283	1.97472	0.0992319	0.252323	0.0988049	0.231722	-0.131083	0.64281	0.475983	2.31788
LP-298.2507-8.375	-0.713196	4.13811	-1.03381	4.13814	-0.78398	2.85849	-0.524128	1.68642	-1.02671	3.54169	-0.506466	1.29414	-0.375184	0.961689	-0.722885	1.84756	-0.24273	0.384279	0.520245	1.52066
LP-299.2823-5.297	0.121277	0.318341	-0.0874851	0.198438	0.492975	1.61902	0.0421891	0.0715344	0.108305	1.25929	0.489561	1.46588	-0.0976968	0.203894	0.299836	0.77527	-0.38467	0.771539	0.381256	0.612525
LP-300.2088-6.53	0.59809	0.821496	0.750815	1.01538	0.525192	0.657607	0.908487	1.11601	0.204959	0.289018	0.284793	0.178468	0.783914	0.573191	-0.661477	0.393675	-0.320233	0.271522	0.0798338	0.0359327
LN-300.2288-5.962	-0.576049	1.50821	-0.378724	0.527294	-0.386231	0.652311	-0.728193	1.71781	-0.277338	0.320575	-0.498415	0.642955	-0.169133	0.216564	-0.844919	1.2489	0.108893	0.107345	-0.221076	0.181017
LN-300.2651-5.528	0.238797	0.788485	0.227367	0.573466	0.00583205	0.00784058	0.189902	0.418676	-0.235586	0.10563	0.022777	0.0300895	-0.034383	0.0536367	0.537108	1.46155	-0.241418	0.360429	0.258363	0.419225
LP-301.2076-2.732	-0.154225	0.445226	-0.442663	1.44711	-0.380411	1.29734	-0.114194	0.246322	-0.356311	0.516101	0.279937	0.613855	-0.409393	1.02274	-0.155187	0.280761	0.0241005	0.0463331	0.636248	1.86817
LP-302.1702-1.355	0.447445	2.87116	0.369125	2.04542	0.745892	6.19216	0.437803	1.82555	-2.10582	3.66055	0.689496	3.66615	-0.000703611	0.00143801	0.376402	1.60929	-2.85171	14.8145	2.79532	10.4799
LN-302.2086-1.516	0.340753	0.757573	0.485696	0.960339	0.0390004	0.0548202	0.59051	1.4615	-0.402397	0.0245634	-0.805149	1.28706	0.0109847	0.0134879	0.181551	0.245564	-0.441397	1.00098	-0.402753	0.774705
LN-302.2231-5.619	-0.378917	0.979669	-0.304484	0.460426	-0.186256	0.224943	-0.311448	0.490409	-0.772362	1.39563	-0.241228	0.229395	0.515034	0.610744	-0.945822	1.13068	-0.586105	0.791852	0.531134	0.625406
LP-302.2243-6.537	0.0321273	0.0506552	0.153295	0.236277	0.301649	0.522466	0.250688	0.421617	-0.306142	0.263668	-0.611471	0.702315	-0.106237	0.113763	-0.282826	0.325468	-0.607791	1.01705	-0.305328	0.226338
LP-302.2247-6.937	0.987709	2.62204	1.22863	3.35049	1.32303	4.10609	1.16674	2.56786	0.65952	0.777879	0.452394	0.485688	0.349	0.321699	0.271394	0.242724	-0.66351	1.64518	-0.207126	0.228818
LP-303.2411-6.483	3.26211	9.22541	3.01806	18.8495	3.91348	10.8741	2.32385	3.95353	3.67465	5.08246	4.04737	13.8939	-0.209796	0.346332	4.00499	16.361	-0.238838	0.537254	0.372721	1.09005
LP-303.277-3.352	0.389551	1.12006	0.819648	4.27647	0.0397866	0.0808803	0.661075	2.76028	0.191048	0.160086	-0.972438	2.44232	0.185819	0.408412	-1.04576	2.53685	0.151261	0.218824	-1.16349	1.37973
LN-304.2387-6.05	0.014154	0.0426967	0.0612245	0.157901	0.279582	0.916618	0.133692	0.453327	-0.13993	0.179839	-0.146335	0.308675	-0.192744	0.486389	-0.234944	0.569391	-0.419513	1.32451	-0.00640531	0.00997264
LP-304.2389-7.679	0.0385699	0.0995396	-0.116688	0.279476	0.00909349	0.018554	0.122851	0.280367	-0.417259	1.20264	0.258128	0.608984	-0.136161	0.294382	-0.0564662	0.0873874	-0.426353	1.98797	0.675387	3.06498
LN-306.0288-1.248	1.03282	9.05424	1.25742	10.699	1.09225	7.17675	1.04826	6.55414	0.855411	1.24557	0.895168	2.82581	0.279045	0.492052	0.486347	1.02608	-0.23684	0.842975	0.0397564	0.060659
LN-306.2545-6.368	-0.146942	0.432712	-0.0453899	0.0753227	0.184425	0.387941	0.015219	0.0285231	-0.343429	0.577217	-0.285224	0.472986	-0.089135	0.144865	-0.733124	1.51661	-0.527855	1.49958	0.0582056	0.0898806
LN-308.1977-4.804	1.263	10.2201	1.10095	4.85303	1.29569	6.80149	1.11908	4.79699	1.32945	3.38714	1.57625	6.71466	0.496537	0.748051	1.5334	7.03082	0.0337601	0.090572	0.246799	0.897492
LP-308.1988-5.378	0.561985	2.08101	0.217797	0.339338	0.61806	1.69932	0.381989	0.75247	0.639515	1.22559	1.00822	2.78253	0.36554	0.468587	1.02228	2.94649	0.0214554	0.0424537	0.3687	1.19282
LN-308.2702-6.74	-0.316571	0.963041	-0.144706	0.216437	-0.171533	0.268908	-0.317165	0.738246	-0.341412	0.401912	-0.385922	0.562871	-0.0235208	0.0290193	-0.711928	1.18899	-0.169878	0.228199	-0.0445099	0.0466403
LP-309.9051-0.966	0.58601	2.18407	0.645607	2.09927	0.758227	3.26157	0.895606	3.12899	0.402563	0.029414	0.146013	0.19807	0.359119	0.6279	-0.0471363	0.0535701	-0.355664	0.795321	-0.256549	0.28527
LN-310.2106-5.776	-0.285071	1.38845	-0.24427	0.630682	-0.299477	0.942704	-0.320702	1.11766	-0.0548585	0.438465	-0.184587	0.329761	-0.0977341	0.18849	-0.411809	0.96538	0.244618	0.815338	-0.129728	0.256513
LN-310.2858-7.197	-0.552376	1.73606	-0.308324	0.459981	-0.483561	0.790205	-0.671319	1.52279	-0.411789	0.0647869	-0.759265	1.07398	0.146847	0.161398	-0.724777	1.00701	0.0717727	0.060927	-0.347476	0.29649
LP-311.0329-1.031	0.849006	3.16373	1.08151	3.62368	1.12239	3.65654	0.938335	2.62564	0.637455	0.998115	0.458956	0.586069	0.511702	0.622339	0.334631	0.356582	-0.484935	1.10928	-0.178499	0.198611
LP-311.2824-8.38	1.67094	3.76807	1.41585	4.3226	2.21693	4.95473	1.78402	5.69647	1.53532	1.10523	2.41426	3.79444	1.11034	2.07629	0.717471	1.67657	-0.681612	0.861109	0.878945	0.817766
LP-311.3187-5.717	0.120136	0.596395	-0.0255102	0.0727331	0.165488	0.660451	0.0888699	0.272199	0.0126114	0.363508	0.400425	1.81594	-0.170747	0.556206	0.19132	0.597182	-0.152877	0.58105	0.387814	1.8199
LP-312.1472-1.052	-0.0952083	0.180225	-0.284067	0.529225	0.159984	0.236271	0.20449	0.350233	-0.586044	0.0200815	-0.328975	0.468541	0.12508	0.175076	-0.208153	0.257737	-0.746029	1.20492	0.257069	0.255812
LP-312.2658-11.345	0.187886	0.393083	0.0295649	0.0447876	0.364663	0.833612	0.515933	1.16632	-0.489416	0.0241199	0.175845	0.241714	-0.0291967	0.0401801	-0.352732	0.497702	-0.854078	2.1049	0.66526	1.16025
LN-312.3016-7.371	-0.614251	1.30211	-0.403028	0.431864	-0.711043	1.21092	-0.595611	1.03236	-0.328404	0.353117	-0.558972	0.564635	0.153335	0.15154	-1.41456	1.59827	0.382638	0.415631	-0.230568	0.159138
LP-314.0589-1.093	1.58901	3.59741	1.8992	4.26364	1.71864	3.85673	1.95959	5.29916	0.0144154	0.0898715	0.540315	0.44604	0.871801	0.890537	0.000157306	8.07618e-05	-1.70422	3.43339	0.5259	0.604323
LN-314.0845-6.456	1.84117	9.97066	1.96907	17.812	2.13411	19.5783	0.983656	3.18822	2.37873	4.80877	2.11614	14.7257	0.0211393	0.0255192	2.47997	11.4387	0.244616	1.04822	-0.262588	0.716974
LN-314.2446-5.041	-0.0204045	0.0347519	0.030606	0.0398884	0.106109	0.194121	0.130229	0.214906	-0.0669512	0.882424	-0.0520065	0.0656261	0.0707805	0.112648	-0.5355	0.881151	-0.17306	0.369612	0.0149447	0.0221096
LP-315.2407-1.578	-0.0608236	0.071342	0.0755112	0.0629537	-0.343118	0.373318	0.254561	0.328975	-0.600191	1.8175	-0.674558	0.529086	-0.160447	0.114239	-0.826603	0.687601	-0.257072	0.288911	-0.0743675	0.056802
LP-315.3137-4.561	0.669759	3.64189	1.06091	7.0993	0.246752	1.36038	0.798172	6.45569	0.422389	0.349772	-0.140761	0.361571	-0.131754	0.455074	-0.276723	0.913682	0.175638	0.979707	-0.56315	3.10891
LP-315.3137-4.945	0.411342	2.68477	0.62877	6.58094	0.0173325	0.0596341	0.622822	4.35321	0.318051	0.175689	-0.172026	0.606532	-0.0979098	0.390163	-0.281904	1.21563	0.300719	2.14705	-0.490078	2.74946
LN-316.2154-6.165	0.434053	0.928392	0.711888	1.58673	0.539025	0.959781	0.51013	1.16752	0.443238	0.650455	0.438162	0.616277	0.109891	0.128903	-0.90114	1.32672	-0.0957872	0.0989412	-0.00507589	0.00398755
LP-316.2249-4.739	0.254006	0.460673	0.399364	0.604588	-0.0927529	0.122917	0.39672	0.662762	-0.465431	0.178033	-0.395317	0.437774	-0.183211	0.219321	0.0933773	0.0952763	-0.372678	0.836419	0.0701134	0.0940446
LN-316.2388-5.927	-0.511688	0.706249	-0.542106	0.513184	-0.176588	0.123491	-0.508991	0.506852	-0.865239	0.999993	-0.0160755	0.00865123	1.47886	1.07767	-1.17046	0.754385	-0.688651	0.477531	0.849163	0.638317
LP-316.2401-6.96	1.96927	4.50934	2.10644	4.84913	2.71736	6.45839	2.01626	4.20535	1.81938	0.884849	2.0074	3.09329	0.868405	0.95813	1.40064	1.99025	-0.897978	1.65464	0.188022	0.144454
LP-317.2927-4.428	0.297937	0.689395	0.317346	0.567048	0.762844	2.16708	0.424125	0.962911	0.254692	0.441832	0.121371	0.134046	0.109504	0.134463	0.121654	0.119429	-0.508152	0.950283	-0.133322	0.119031
LN-318.2182-4.638	1.34447	1.98376	1.77574	3.32102	2.0798	4.15171	1.5192	1.81681	1.26772	1.40173	0.310185	0.196535	0.224422	0.149649	0.156609	0.0934003	-0.812084	1.08913	-0.957532	0.627233
LP-318.2192-6.625	1.18351	1.75331	1.63122	3.30279	1.81507	4.09619	1.26371	1.37454	0.931638	1.55987	0.402634	0.341296	0.118291	0.0853644	0.082732	0.0573856	-0.883436	1.34824	-0.529004	0.368163
LP-318.2196-5.066	0.97821	1.60243	1.25332	2.11744	1.38895	3.42042	1.31475	2.34219	0.698774	0.400319	-0.416598	0.307596	0.291854	0.267463	0.164734	0.133401	-0.690181	0.927406	-1.11537	0.656615
LN-320.2336-4.633	0.26585	0.500727	0.456922	0.909066	0.349992	0.619016	0.481517	0.925077	0.102599	0.781684	-0.556079	0.621463	-0.0397944	0.040839	-0.128804	0.139519	-0.247392	0.287076	-0.658679	0.51252
LP-321.0725-1.025	0.281468	0.958922	0.256736	0.586404	0.444423	1.39293	0.219236	0.407108	0.397462	0.597945	0.44742	0.812817	0.155735	0.214251	0.294164	0.455605	-0.0469611	0.127993	0.0499577	0.0929053
LP-321.2663-7.673	-0.0860297	0.277667	-0.23063	0.811161	-0.0547871	0.144817	0.0546881	0.126888	-0.441389	1.32448	0.0218286	0.0367681	-0.089403	0.23087	-0.213259	0.467371	-0.386602	1.94043	0.463218	1.51921
LN-322.0029-1.272	1.19059	6.19584	1.42456	7.80748	1.33353	4.31143	1.45	7.0569	0.931961	0.448376	0.688925	1.39299	0.638645	1.14613	0.0820035	0.0839492	-0.40157	0.718873	-0.243036	0.270505
LN-322.0862-1.125	1.9728	4.21942	2.40398	4.58824	2.12782	5.7263	2.13283	6.6651	1.36069	1.23545	1.16289	1.24231	0.916476	0.744302	0.584312	0.380775	-0.767133	1.48113	-0.1978	0.142431
LN-322.2496-4.721	0.0164457	0.0176727	0.140093	0.137381	0.705655	1.13712	0.370502	0.441685	-0.16916	0.444188	-0.866573	0.750119	-0.346937	0.335892	-0.610554	0.51802	-0.874816	1.38787	-0.697413	0.792649
LP-324.204-7.785	-0.108808	0.316028	-0.367891	1.53339	-0.128028	0.430916	-0.00204135	0.0037087	-0.119142	0.38539	0.171379	0.38552	-0.0878992	0.24828	-0.120905	0.244103	0.00888678	0.0188737	0.290521	0.613985
LP-324.2143-1.36	0.189213	0.545269	0.246726	0.596575	-0.0538863	0.0971083	0.252552	0.59902	-0.495735	0.13471	0.208632	0.320052	-0.447889	0.978342	-0.139777	0.194839	-0.441849	1.22222	0.704367	1.45579
LN-324.2287-5.723	-0.215659	0.669362	-0.0851677	0.151782	-0.347329	1.08919	-0.128012	0.314558	-0.165032	0.0533466	-0.178144	0.336978	0.0388881	0.0727159	-0.901026	2.58326	0.182297	0.336068	-0.0131119	0.0152761
LN-325.1852-1.211	-1.71979	15.4886	-1.97239	13.7	-2.14223	14.0097	-1.02584	4.5299	-3.22531	5.74087	-2.73061	9.42631	0.679272	3.83051	-2.66038	9.31663	-1.08308	3.59383	0.4947	1.44259
LP-326.2243-6.616	-0.118827	0.202096	-0.0397121	0.0505365	-0.0191879	0.0223767	0.213547	0.298041	-0.530673	0.000488058	-0.914714	1.15882	0.0337319	0.0342385	-0.571622	0.70111	-0.511485	0.783699	-0.38404	0.326252
LP-326.2244-6.976	0.505689	1.26517	0.690845	1.51698	0.756173	2.12029	0.499814	0.937203	0.305336	0.0185643	0.365533	0.372107	0.11854	0.112502	0.166009	0.157767	-0.450836	0.83249	0.0601966	0.0425476
LP-327.1313-1.059	-2.37429	8.8481	-3.11702	7.04099	-3.30039	6.98702	-1.33159	2.34636	-3.83607	2.86237	-3.98523	4.01646	-0.522828	0.878266	-4.24083	4.07752	-0.535681	1.01495	-0.149163	0.176397
LN-328.1489-1.142	2.10056	3.93102	2.51032	5.29132	1.7837	2.76503	2.3806	4.6201	0.957839	0.317946	0.746004	0.55298	1.03959	0.866009	0.760614	0.519663	-0.82586	1.08226	-0.211836	0.163714
LN-328.2385-5.85	-0.203709	0.537273	-0.0756915	0.113352	-0.0414822	0.0614606	-0.161764	0.299916	-0.286022	0.711976	-0.178284	0.200558	0.1396	0.192902	-0.703993	1.08216	-0.244539	0.495701	0.107737	0.121204
LN-329.0837-1.167	1.93556	7.95287	2.29717	12.093	2.22324	7.63946	2.08491	8.15951	1.60679	1.71827	1.26758	1.80496	0.748072	0.72698	0.89242	0.865543	-0.616448	1.29395	-0.339213	0.289977
LN-330.1307-1.341	-0.204124	0.67901	-0.883941	2.80919	-0.140285	0.378553	-0.0473704	0.177446	0.0190101	1.47149	0.0660273	0.164877	-0.0742178	0.23641	0.278864	1.61122	0.159295	0.291027	0.0470172	0.0660146
LP-331.2546-5.404	0.0277159	0.0710289	-0.161706	0.448353	-0.23883	0.805353	-0.000294289	0.000662858	-0.249033	0.300051	0.486748	2.03032	-0.109833	0.251539	-0.0508859	0.0951379	-0.0102025	0.0165289	0.735781	2.46508
LP-331.3085-5.233	0.189053	0.403921	0.663379	2.64755	-0.149459	0.356984	0.418636	1.48438	0.0142553	0.226937	-1.22167	4.15958	-0.0189875	0.0380062	-1.27362	4.0549	0.163714	0.219854	-1.23593	1.47139
LP-332.2324-6.664	0.351644	0.567862	0.654772	1.14241	0.808291	1.78421	0.377555	0.481671	0.333516	1.05646	-0.105346	0.0861177	0.896664	1.87087	-0.161786	0.128056	-0.474776	0.58453	-0.438862	0.28289
LP-333.2299-1.924	1.12097	4.76598	1.17633	5.34818	0.93147	3.0313	1.58135	7.81854	0.274228	0.0923125	0.49197	0.792719	0.550056	0.868662	-0.0493109	0.0507601	-0.657243	1.62153	0.217742	0.263519
LN-335.2659-4.436	0.753752	2.22496	0.755443	2.00697	1.24483	3.3813	0.908813	2.43596	0.924003	1.44662	0.388497	0.506592	0.327114	0.44649	0.714909	0.987186	-0.320831	0.431244	-0.535506	0.509321
LP-336.1597-7.758	-0.239089	1.17656	-0.423161	2.58492	-0.255601	1.1428	-0.0150203	0.0309522	-0.472836	1.02713	-0.116108	0.303067	-0.0320903	0.0768655	-0.531283	2.03709	-0.217235	0.819909	0.356728	1.51549
LN-336.2291-2.312	0.980843	1.71386	1.28398	2.49369	1.34711	2.88655	1.23501	2.09987	0.685098	0.9141	-0.293186	0.207467	0.284475	0.267555	0.325107	0.310405	-0.662012	0.899389	-0.978284	0.719883
LP-338.0836-1.149	-0.397221	1.69823	-0.720854	2.65604	-0.474108	1.42915	-0.318783	0.966148	-0.634807	0.434151	-0.157809	0.244759	-0.10983	0.209915	-0.190235	0.33853	-0.160699	0.256129	0.476998	0.8355
LP-338.2244-6.923	-1.28413	6.15222	-2.11119	6.51378	-1.62358	4.54718	-1.72413	4.74562	-1.30255	1.03846	-0.999872	1.61358	-0.830072	1.56473	-0.0530601	0.0607471	0.321032	0.300109	0.302678	0.236868
LP-338.2302-1.477	-0.0775087	0.224488	-0.101213	0.223112	-0.258935	0.725471	-0.00604176	0.0105846	-0.743151	0.878054	-0.0100402	0.0142182	-0.515419	1.48882	-0.264629	0.520576	-0.484216	1.62228	0.73311	2.32522
LP-338.2813-11.959	-0.24788	0.546185	-0.351068	0.61894	0.143568	0.177828	-0.0550449	0.0670761	-0.889385	0.670435	-0.151597	0.157311	-0.220592	0.315696	-0.614035	0.837803	-1.03295	1.70499	0.737788	1.27318
LN-338.3173-7.814	-0.324889	0.693467	-0.186756	0.344589	-0.123861	0.158139	-0.301656	0.388125	-0.405817	1.15998	-0.540185	0.825466	0.665081	0.777161	-0.517786	0.63435	-0.281955	0.355298	-0.134368	0.170293
LP-339.3501-8.401	0.153689	0.720395	-0.0288019	0.0838527	0.178207	0.724224	0.179759	0.647595	-0.130063	0.378324	0.446697	1.89306	-0.0388737	0.0994763	0.160984	0.460021	-0.308269	1.75863	0.576759	3.16223
LN-340.2386-6.624	-0.0539586	0.144267	-0.114981	0.27636	-0.305954	0.858037	0.160918	0.408587	-0.45338	0.666125	-0.320476	0.78447	0.051219	0.113416	-0.186234	0.400377	-0.147426	0.269317	0.132904	0.266815
LP-340.2587-6.916	0.935691	6.70233	1.05069	8.85374	1.31256	9.32114	0.5884	1.89836	0.271337	0.608478	1.3279	8.7431	0.26674	0.821927	0.885482	5.60833	-1.04123	5.54114	1.05656	4.99494
LN-340.3327-8.479	-0.237756	0.520944	-0.324126	0.725907	-0.442548	1.75795	-0.297786	0.727015	-0.188037	0.0256756	-0.040065	0.0603225	-0.308639	1.0963	-0.13459	0.149262	0.254511	0.605831	0.147972	0.207441
LP-342.217-6.53	0.0108098	0.0153582	0.231244	0.367368	0.326505	0.57326	0.157654	0.214417	-0.286846	0.224886	-0.472495	0.486871	-0.0455578	0.0433499	-0.554735	0.63672	-0.613351	1.11915	-0.185649	0.139511
LN-342.218-4.695	-0.270964	0.351863	-0.0105565	0.00774728	-0.0525243	0.0397071	-0.0208591	0.0148917	-0.721144	0.316626	-0.983269	0.549874	-0.648447	0.467734	-1.19491	0.671426	-0.66862	1.25896	-0.262125	0.23013
LP-343.251-6.975	0.497277	1.23613	0.692038	1.51315	0.743347	2.08364	0.500532	0.953923	0.264187	0.00549743	0.318481	0.313808	0.0795775	0.0746236	0.144632	0.134552	-0.47916	0.934896	0.0542937	0.0389456
LN-344.2336-4.658	0.222255	0.326321	0.272024	0.389151	0.3135	0.458108	0.665973	1.07847	0.0582103	0.751584	-0.756716	0.73412	0.1045	0.102057	-0.450742	0.416197	-0.25529	0.309939	-0.814926	0.733572
LP-345.3242-5.831	0.382978	1.07252	0.401443	0.861122	0.885957	2.92818	0.512166	1.45819	0.410524	0.554966	0.262112	0.374379	0.300755	0.49176	0.1429	0.159817	-0.475433	0.950164	-0.148413	0.146813
LN-346.2104-5.732	-0.203957	0.694543	-0.0745337	0.146027	-0.304313	0.994822	-0.159469	0.460864	-0.16234	0.0383181	-0.116695	0.223318	0.0676556	0.139861	-0.812166	2.68999	0.141973	0.26751	0.0456442	0.0602258
LN-346.2495-5.164	0.109981	0.199387	0.165137	0.279753	0.322953	0.600751	0.430613	0.908637	-0.0324228	0.661518	-0.713071	1.00538	-0.0997059	0.121963	-0.206227	0.256802	-0.355376	0.413213	-0.680648	0.464802
LN-348.2261-6.19	-0.221689	1.79446	-0.219508	0.973799	-0.172253	0.666777	-0.187691	0.804412	-0.149939	0.817559	-0.27952	0.827256	-0.170026	0.563701	-0.24521	0.712404	0.0223137	0.0717357	-0.129581	0.46607
LN-349.2813-4.435	0.836643	2.56406	0.842658	2.2871	1.33675	3.68971	1.00141	2.87085	1.09726	1.11504	0.47687	0.674463	0.429922	0.649614	0.758463	1.08181	-0.239492	0.288686	-0.620392	0.563528
LP-350.2433-7.054	0.452954	0.381278	0.115546	0.101921	0.627055	0.951056	1.02888	0.815554	-0.725791	0.292218	0.23044	0.199336	0.0200586	0.0165106	-0.419007	0.334116	-1.35285	2.29562	0.95623	1.73506
LP-351.3134-6.953	-0.0088874	0.0184492	0.165693	0.343039	0.0700238	0.130805	-0.222364	0.523613	-0.738908	0.418009	0.113525	0.163161	0.177737	0.355515	-0.130457	0.20365	-0.808932	2.45809	0.852433	1.81572
LN-354.2029-4.899	0.128025	0.355429	-0.0599706	0.107457	0.171164	0.375611	-0.0667732	0.108799	0.342905	0.967538	0.266064	0.438281	0.153093	0.236735	0.6669	1.98354	0.171742	0.528562	-0.0768416	0.141116
LP-354.2766-7.218	0.330041	0.36586	0.00276476	0.00331011	0.591569	0.820471	0.709239	0.663759	-0.264365	0.303761	0.542471	0.778425	0.0448273	0.0501369	-0.298704	0.31708	-0.855935	0.956046	0.806837	0.927692
LN-354.3484-8.448	-0.0488647	0.142395	-0.0328622	0.0701544	-0.0146498	0.0333779	-0.0355589	0.0846288	-0.129474	0.45919	-0.107325	0.209103	-0.15969	0.387971	-0.0573348	0.103241	-0.114824	0.269219	0.0221495	0.0317297
LN-356.1796-1.221	0.616529	1.62915	0.813118	1.91925	0.283495	0.438901	0.802779	2.06066	-0.223708	0.258752	-0.18856	0.199674	0.222498	0.288599	0.285972	0.372027	-0.507203	0.891809	0.0351482	0.0404781
LP-356.2325-6.959	1.98854	4.45571	2.05183	5.2728	2.68783	6.41759	2.01313	3.9629	1.94494	1.01055	2.21907	3.04516	0.920196	0.992915	1.44753	2.09869	-0.742888	1.30951	0.27413	0.218175
LN-356.2328-6.137	0.614922	1.88609	0.734334	2.6113	0.141871	0.376702	0.717208	1.52748	-0.0350096	0.344663	0.360284	0.850962	0.190321	0.415449	0.30266	0.811284	-0.176881	0.488262	0.395293	0.934249
LN-356.2337-5.497	0.474137	1.6174	0.461443	1.78553	0.211845	0.535534	0.405711	0.791992	0.225952	0.0963013	0.37117	0.788411	-0.10044	0.182353	0.72493	2.3899	0.0141062	0.0211418	0.145218	0.189426
LN-356.2702-6.414	-0.378488	0.926556	-0.219301	0.298791	-0.0413966	0.0501528	-0.370322	0.753972	-0.562933	1.85723	-0.337952	0.375475	0.277523	0.386151	-0.905506	1.21852	-0.521537	0.860481	0.224981	0.223287
LP-356.2923-7.623	0.163115	0.156001	-0.17816	0.303076	0.347319	0.468211	0.593498	0.515202	-0.562515	0.2604	0.320309	0.44125	-0.0187249	0.0236237	-0.561238	0.888622	-0.909834	1.18235	0.882823	1.36674
LP-359.2245-1.888	0.572011	0.222566	0.434853	0.662157	-0.0176198	0.0158969	1.45622	0.575922	-1.70133	2.95386	-2.70685	2.56283	0.6404	0.522733	-1.38363	1.53397	-1.68371	2.02937	-1.00552	0.769724
LP-359.2823-8.061	1.97385	2.56305	1.83326	2.931	2.8227	3.46047	1.93244	4.25257	1.60339	1.32892	2.89134	2.72358	1.00507	0.977978	0.592774	0.413671	-1.2193	1.28591	1.28795	1.02477
LN-360.1254-1.124	1.13123	1.22309	1.5681	1.26895	0.919265	2.21942	1.25581	4.95906	0.261025	0.380931	-0.0262511	0.0281612	0.536558	0.899912	0.271725	0.518907	-0.658239	1.1784	-0.287276	0.373553
LN-360.2262-5.728	-0.13883	0.325911	-0.0167101	0.0242927	-0.280518	0.738456	-0.0896667	0.170552	-0.0911217	0.0239207	-0.0349176	0.0488025	0.183529	0.375668	-0.762705	1.81556	0.189396	0.360333	0.0562041	0.0695772
LP-360.2509-4.158	0.163382	0.229386	-0.078915	0.113513	0.0499798	0.0638169	0.176674	0.153024	-0.454445	0.518807	0.235656	0.281037	-0.0177364	0.0203699	0.519299	1.00552	-0.504425	0.849396	0.690102	0.994609
LP-361.9183-0.964	0.477855	3.24669	0.4977	2.34022	0.579145	2.39581	0.509271	1.92182	0.239881	0.0429155	0.528813	1.37242	0.0506262	0.0674661	0.300852	0.53393	-0.339264	1.40364	0.288932	0.912378
LP-362.2089-1.746	-0.0611754	0.112542	-0.202434	0.278133	0.151949	0.251476	0.12713	0.238263	-0.359888	0.468877	-0.351851	0.497975	0.132262	0.218473	0.0635019	0.0753507	-0.511837	1.13932	0.008037	0.00969121
LN-362.2416-6.168	-0.307127	1.48798	-0.23609	0.679021	-0.205748	0.535555	-0.255059	0.759036	-0.231831	0.574009	-0.162632	0.252855	-0.160677	0.320286	-0.82218	1.9486	-0.0260836	0.0525774	0.0691996	0.104433
LP-362.314-1.116	-0.130215	0.218536	-0.632915	1.4795	-0.120011	0.188324	0.212913	0.266147	-0.147635	0.0470259	-0.157926	0.183245	0.29966	0.485348	0.00973563	0.0104539	-0.0276237	0.0427281	-0.0102912	0.0131304
LN-363.297-5.476	0.755134	2.48	0.78137	2.55873	1.29052	3.90308	0.927512	2.86933	0.998053	0.911668	0.393913	0.595827	0.40872	0.678161	0.607745	0.830868	-0.292468	0.403407	-0.604141	0.610486
LP-364.3129-13.849	0.0357433	0.0647647	0.0202887	0.0267637	-0.195556	0.490004	0.097126	0.176491	-0.480506	0.904375	0.0834508	0.109478	-0.0422919	0.0601144	-0.12307	0.172833	-0.28495	1.03844	0.563957	1.25706
LN-364.3328-7.936	-0.13353	0.590109	-0.063036	0.166884	-0.0815539	0.163963	-0.0293097	0.0802718	-0.227266	0.413594	-0.290457	0.758534	-0.218326	0.70941	-0.40965	1.41619	-0.145712	0.265308	-0.0631915	0.11034
LP-366.2168-6.623	-0.276196	0.600806	-0.127653	0.168627	-0.219796	0.303598	-0.0649469	0.0737933	-0.560572	0.0522756	-0.902298	1.02831	-0.0152718	0.0140933	-0.669193	0.756852	-0.340776	0.488919	-0.341726	0.30543
LP-366.3285-8.119	-0.0583081	0.0700009	0.316696	0.329483	-0.162932	0.399989	-0.175231	0.399547	-0.29561	0.635739	-0.552055	1.16677	-0.160959	0.312179	-0.407493	0.813149	-0.132677	0.336126	-0.256446	0.515726
LN-366.3482-8.482	-0.185672	0.964064	-0.101414	0.312885	0.0265278	0.0440457	-0.115239	0.351801	-0.295042	1.1318	-0.405408	1.21409	-0.0404154	0.0641567	-0.345021	1.00021	-0.32157	0.645654	-0.110366	0.242477
LP-367.3812-8.974	0.179721	1.20558	0.0142702	0.0451159	0.189064	0.878094	0.206574	0.973612	-0.00335652	0.18385	0.438003	2.4563	-0.0770826	0.252527	0.192942	0.749619	-0.192421	0.96073	0.441359	3.14203
LP-367.4178-7.24	0.0686539	0.275959	-0.238898	1.19722	0.0734073	0.240871	-0.0357623	0.103861	-0.0183266	0.247816	0.497557	2.79839	-0.0642217	0.180953	0.381852	1.79628	-0.0917338	0.309459	0.515884	3.0249
LN-368.2184-4.899	0.214004	0.586893	-0.00668722	0.00959258	0.23906	0.495637	-0.0601751	0.081753	0.454672	1.05475	0.429509	0.739175	0.20351	0.284945	0.835898	2.45912	0.215612	0.679018	-0.025163	0.0419896
LP-368.3438-15.773	-0.264315	1.65725	-0.371529	1.94414	-0.39897	1.82652	-0.19384	0.749382	-0.481447	2.14883	-0.132887	0.305014	-0.179535	0.569509	-0.325962	0.879965	-0.0824766	0.194696	0.348559	1.07048
LP-368.3438-16.007	-0.184747	1.49755	-0.220806	1.30024	-0.205183	1.14446	-0.0469791	0.169667	-0.340384	1.39287	-0.188965	0.653954	-0.163913	0.605605	-0.435605	1.99497	-0.135201	0.825469	0.151419	0.78055
LP-368.3438-10.118	0.212494	1.05076	0.20755	0.665249	0.142336	0.549294	0.33458	2.00065	0.0585579	0.00177329	0.125982	0.31752	0.173189	0.668855	0.0170553	0.0358886	-0.0837778	0.280196	0.0674243	0.158446
LN-368.3638-9.243	-0.323133	1.02542	-0.404144	1.22378	-0.4926	2.35505	-0.306407	0.824028	-0.24634	0.195663	-0.277018	0.709917	-0.281946	0.934547	-0.230682	0.330984	0.24626	0.847298	-0.0306781	0.0573642
LN-369.1745-5.902	-0.207546	0.688585	-0.247097	0.643078	-0.648503	2.3644	-0.253194	0.568457	-0.843546	0.342873	-0.254113	0.457433	-0.312777	0.708301	0.00803693	0.0117444	-0.195043	0.381714	0.589434	1.43598
LP-369.324-5.557	0.37415	0.831407	0.401802	0.707401	1.00371	3.06232	0.507309	1.15452	0.544556	0.735893	0.152797	0.154164	0.123317	0.145403	0.20163	0.200295	-0.459155	0.829177	-0.391759	0.386834
LP-371.3033-7.218	0.392503	0.338974	-0.0181621	0.021337	0.528983	0.776046	0.901271	0.680527	-0.352377	0.0925264	0.464913	0.582703	0.0771917	0.082176	-0.371191	0.377043	-0.881359	1.16355	0.81729	1.01282
LP-371.3036-4.79	-0.241172	0.74039	-0.292833	0.617673	-0.426223	1.39724	-0.0307304	0.061957	-0.79519	2.36872	-0.256203	0.505458	-0.239994	0.593445	-0.660698	1.82745	-0.368966	0.90884	0.538987	1.38123
LP-371.3397-7.748	0.33545	0.517616	-0.0832269	0.111163	0.371398	1.00177	0.436159	0.47221	0.368314	1.37521	0.836164	3.26352	0.0361068	0.0607135	0.335188	0.685341	-0.0030842	0.00464284	0.467849	1.28468
LP-371.3399-6.072	0.376405	1.00876	0.37602	0.816283	0.931194	3.15705	0.459781	1.13221	0.481243	0.814756	0.32431	0.451044	0.117196	0.145104	0.234412	0.261785	-0.449951	0.890366	-0.156933	0.148735
LP-372.2276-5.693	1.24678	2.86689	1.34668	2.92545	1.97431	5.01156	1.41241	2.73492	1.48802	1.19044	0.846962	0.998791	0.801071	0.660264	0.949324	1.23105	-0.486296	0.678239	-0.641054	0.511129
LN-373.1258-1.182	1.25871	5.71087	1.51312	7.33363	1.48288	6.35925	1.37598	4.88772	1.13959	0.616313	0.925725	1.43955	0.4161	0.418135	0.480446	0.454287	-0.343288	0.871737	-0.213867	0.244612
LP-373.319-7.621	0.104718	0.105768	-0.179002	0.277394	0.330652	0.563899	0.477608	0.445522	-0.522052	0.0760715	0.270717	0.321641	0.0308416	0.0353003	-0.53848	0.775663	-0.852704	1.52285	0.79277	1.02894
LP-373.355-6.765	0.518259	1.52434	0.379759	0.839555	1.14639	3.46071	0.573569	1.2994	0.765964	0.845754	0.629749	1.28297	0.320777	0.468399	0.578199	0.920119	-0.380428	0.64339	-0.136215	0.141147
LP-375.3137-4.927	0.202949	0.733662	0.0616201	0.141792	0.189397	0.531218	0.175776	0.458831	-0.0756838	0.018651	0.484629	1.87552	-0.0301695	0.0555317	0.255618	0.603218	-0.26508	0.675895	0.560313	1.88386
LN-377.3125-5.475	0.785967	2.52629	0.775421	2.31405	1.23013	3.30268	0.982849	2.9231	1.0252	0.938529	0.434539	0.625067	0.38124	0.582498	0.655798	0.922027	-0.204931	0.246406	-0.590665	0.582314
LP-377.8923-0.966	0.681513	2.64317	0.812316	3.14399	0.836884	4.29777	0.971697	3.50382	0.410437	0.198131	0.209132	0.356934	0.468405	0.981862	-0.11075	0.143869	-0.426448	1.36234	-0.201304	0.298127
LP-378.2741-7.627	0.162111	0.16054	-0.173732	0.295743	0.335051	0.446269	0.576686	0.516917	-0.541618	0.263834	0.347892	0.495167	-0.0218114	0.0281447	-0.555208	0.883036	-0.876669	1.11492	0.88951	1.35145
LP-380.2323-6.651	0.923716	1.77631	1.08521	2.35611	1.66842	2.85018	0.922741	1.66074	0.94856	0.813143	1.13576	1.10459	1.03441	1.80994	0.122726	0.0861739	-0.719861	0.805146	0.187195	0.102553
LP-380.365-8.424	-0.632621	3.56469	-0.981922	3.93041	-0.684314	2.44883	-0.53087	1.59332	-0.696931	2.45413	-0.398875	0.824708	-0.185625	0.350676	-0.426729	0.879004	-0.0126172	0.0199586	0.298055	0.736272
LN-382.3794-9.193	-0.267074	0.983083	-0.304068	0.804789	-0.0879578	0.186308	-0.314525	0.924878	-0.391559	1.51016	-0.406788	0.855081	-0.164413	0.354752	0.0203182	0.0269915	-0.303601	0.769762	-0.0152287	0.0194308
LN-383.1909-6.18	-0.126006	0.367294	-0.224378	0.534154	-0.4779	1.39035	-0.0762307	0.140218	-0.782657	0.490391	-0.339274	0.640741	-0.287864	0.559514	0.149754	0.267343	-0.304757	0.647325	0.443383	1.14298
LP-383.1916-6.986	-0.269053	0.939504	-0.434845	1.26904	-0.60169	1.83039	-0.209829	0.447113	-1.13381	0.913354	-0.143279	0.198599	-0.389772	0.881429	-0.179272	0.280517	-0.532123	1.29496	0.990533	2.43855
LP-384.0281-1.012	-0.102253	0.174883	-0.264284	0.37322	0.0718801	0.0895974	-0.0836778	0.0987459	0.0229949	0.117934	-0.117073	0.110608	-0.140853	0.14934	0.188628	0.220037	-0.0488853	0.0635102	-0.140068	0.168767
LN-384.3596-6.677	-0.468899	1.61101	-0.826132	2.91804	-0.616549	1.97113	-0.244964	0.440041	-0.451438	1.16338	-0.420298	0.692257	-0.413493	0.906188	-0.334181	0.536534	0.165111	0.274594	0.0311398	0.0302998
LP-385.3916-6.88	0.570539	1.10066	0.577751	0.88647	1.29308	2.76842	0.245808	0.278479	1.3302	2.30015	0.737965	0.905512	-0.287759	0.251587	0.95493	1.2893	0.0371207	0.0350704	-0.59224	0.546608
LN-386.2418-6.051	0.0437639	0.17081	0.0841103	0.288875	0.295415	1.13696	0.114364	0.437478	-0.0694801	0.168773	-0.0679808	0.155284	0.00341419	0.00678354	-0.107199	0.266129	-0.364896	1.18591	0.00149928	0.00252777
LN-386.2653-4.958	0.0244041	0.0452637	0.0450668	0.0662219	-0.205904	0.354837	0.0590616	0.0879715	-0.441122	1.07716	-0.598935	0.903859	0.00748909	0.00909083	0.363542	0.609571	-0.235218	0.421046	-0.157813	0.213919
LP-386.2851-8.384	-3.62914	15.9136	-6.32422	10.5	-6.19302	10.1525	-2.29294	5.25642	-5.98061	3.4618	-4.9648	5.44012	0.383315	0.67387	-5.96128	5.5641	0.21241	0.492322	1.01581	1.62116
LN-386.3375-6.137	-0.432232	0.941762	-0.911032	2.2038	-0.450997	0.842369	-0.23113	0.292936	-0.0815643	0.365825	-0.268281	0.256786	-0.0640099	0.0668786	-0.175007	0.176908	0.369433	0.631991	-0.186717	0.160994
LN-388.0315-1.249	1.12317	8.6715	1.37104	10.9355	1.24647	7.61804	1.15082	6.1075	0.927817	0.954365	0.915645	2.60318	0.385361	0.628632	0.536221	1.01892	-0.318651	1.12424	-0.0121725	0.0162449
LN-388.2807-6.238	0.796226	0.972391	0.682586	1.08329	1.18069	3.27179	1.30272	1.4405	-0.363905	0.163679	0.3943	0.500456	0.61189	1.05203	-0.210608	0.181537	-1.5446	3.70464	0.758205	1.36012
LN-388.3331-7.62	0.0828807	0.376479	0.11804	0.490968	0.2649	1.25768	0.223696	1.49664	-0.0618602	0.662627	-0.195301	0.68996	-0.0481401	0.171275	-0.0761853	0.242057	-0.32676	1.33177	-0.133441	0.352216
LP-389.3292-5.238	0.105363	0.37592	-0.00273349	0.0063731	0.0998043	0.288958	0.0789803	0.196086	-0.106682	0.0680795	0.307022	1.04697	-0.210329	0.638274	0.180667	0.442232	-0.206486	0.610733	0.413704	1.34486
LP-393.3215-7.754	0.337062	0.441016	-0.225997	0.357949	0.24802	0.491758	0.500301	0.484828	0.376675	1.23213	0.919153	3.46301	-0.0253875	0.0397566	0.302016	0.441204	0.128655	0.200851	0.542477	1.37479
LP-394.2692-7.75	-0.193995	0.666985	-0.580423	3.1171	-0.409226	1.67052	-0.0577538	0.106978	-0.30703	0.509854	0.251732	0.798615	-0.284914	0.971881	-0.258976	0.620192	0.102196	0.227128	0.558762	2.45415
LP-394.4283-6.463	0.104172	0.403837	-0.0932166	0.257862	0.214534	0.878921	0.0430948	0.104924	-0.0422921	0.410245	0.433521	1.64695	-0.210898	0.607328	0.273602	0.773097	-0.256826	1.41829	0.475813	2.52093
LP-395.3037-7.148	0.266455	0.280991	-0.0637578	0.0809258	0.323638	0.518986	0.705457	0.660407	-0.643428	0.222867	0.324923	0.360927	-0.242605	0.293095	-0.360369	0.394543	-0.967066	1.94547	0.968351	1.39549
LN-396.2256-5.864	-0.153927	0.592511	-0.0572542	0.125447	-0.00484	0.0101866	-0.168936	0.543066	-0.101832	1.68187	-0.200122	0.492415	0.223458	0.588504	-0.311418	0.831999	-0.0969923	0.217075	-0.0982899	0.19246
LN-396.3947-9.596	-0.112972	0.25645	-0.161495	0.301801	-0.139871	0.278126	-0.224102	0.446238	-0.226707	0.793934	-0.0605785	0.0729537	-0.193752	0.34359	0.149987	0.197078	-0.0868357	0.158067	0.166128	0.230456
LN-396.3949-10.041	-0.42447	2.19661	-0.487713	1.96251	-0.520711	2.27817	-0.41427	1.37955	-0.315211	0.393403	-0.374161	0.841394	-0.289073	0.796285	-0.358882	0.597112	0.205501	0.999035	-0.0589503	0.137938
LP-397.3375-6.099	0.265551	1.63863	0.133437	0.496208	0.359414	2.0849	0.193921	0.669795	-0.0521577	0.274365	0.64968	3.56209	-0.0338698	0.0810236	0.264814	0.928234	-0.411572	2.476	0.701837	3.91725
LP-398.2664-6.294	0.0929105	0.140563	0.00693347	0.00820362	0.16379	0.206265	0.0284641	0.0275604	-0.357314	0.439614	-0.0918791	0.108147	-0.24045	0.381767	0.52269	1.066	-0.521104	0.728042	0.265435	0.468426
LN-398.3379-6.986	0.0414507	0.123519	0.0648862	0.169155	-0.0224588	0.0513724	0.0428456	0.100067	0.0897135	0.199346	0.126816	0.323376	0.218962	0.65025	-0.111013	0.267767	0.112172	0.272265	0.0371029	0.070344
LN-398.3742-6.915	-0.525948	1.93134	-0.877503	3.93165	-0.56808	2.20065	-0.309913	0.559737	-0.348364	1.27701	-0.536937	1.00566	-0.255453	0.531098	-0.328528	0.598505	0.219716	0.512246	-0.188573	0.223327
LP-399.3347-5.954	-0.377906	2.26237	-0.420193	1.48294	-0.42175	1.68545	-0.219513	0.759375	-0.828735	2.36404	-0.413871	1.12171	-0.457964	1.76619	-0.634462	1.86987	-0.406986	1.62308	0.414864	1.96561
LN-399.3696-7.517	0.359696	4.96108	0.324147	2.92084	0.450011	4.32809	0.347992	3.14763	0.377288	2.0403	0.418917	2.92236	-0.00415028	0.0126868	0.403805	2.75038	-0.0727232	0.288505	0.0416286	0.119441
LP-400.2589-7.149	0.460526	0.459336	0.0261751	0.0345357	0.509987	0.924447	0.902158	0.741642	-0.34743	0.00521018	0.665759	0.99788	-0.093419	0.111146	-0.146432	0.161346	-0.857416	1.46601	1.01319	1.41085
LN-400.2807-6.387	0.417996	0.785102	0.314572	0.612196	0.602007	1.27418	0.709222	1.17607	-0.0215534	0.591736	0.40405	0.565171	0.260253	0.421898	-0.140908	0.135515	-0.62356	1.04705	0.425603	0.487942
LP-400.2822-7.112	1.63605	2.73906	1.67037	2.90458	1.23727	1.88034	2.3667	5.66013	-0.989447	0.422884	0.231045	0.11559	0.634272	0.501354	-1.31854	0.623278	-2.22672	3.28015	1.22049	1.05295
LP-400.3334-8.156	0.582707	0.299387	1.24371	0.584676	-0.0501253	0.0972729	0.225481	0.230327	-0.208945	0.250866	-0.17117	0.254126	-0.259248	0.552865	-0.24178	0.388222	-0.15882	0.264222	0.0377744	0.0349617
LP-400.3336-8.039	-0.0371694	0.0463785	-0.372948	0.428414	0.103709	0.0992	0.068319	0.0685322	-0.762558	0.67779	0.544085	0.612964	-0.364591	0.347274	-0.340716	0.235368	-0.866267	1.44429	1.30664	2.67333
LN-402.2388-5.155	0.598325	1.19172	0.669912	1.19915	0.92404	2.00317	0.852203	1.46526	0.332053	0.152561	0.0307004	0.0214772	-0.0449716	0.0376321	0.257988	0.23266	-0.591987	1.05243	-0.301353	0.296247
LN-402.2962-6.766	0.445268	1.20467	0.29334	0.714353	0.795259	2.70049	0.715292	1.80838	-0.0175504	0.665785	0.42104	0.8284	0.285691	0.59628	0.113826	0.153386	-0.812809	2.22185	0.43859	0.756145
LN-403.328-6.342	0.539728	1.35666	0.499616	0.750866	0.81807	1.73818	0.427956	0.904056	0.616344	1.54067	0.671528	1.67378	0.349767	0.588118	0.715172	2.53803	-0.201726	0.253344	0.0551841	0.0642389
LN-404.0054-1.268	1.23254	6.24308	1.5197	8.27077	1.44378	5.28745	1.45704	6.63347	0.935679	0.614118	0.69057	1.19485	0.590955	0.883172	0.0653629	0.0563568	-0.508104	1.25838	-0.245109	0.332107
LN-406.2278-6.405	1.93642	0.238833	0.0238883	0.0234808	-0.357523	0.369816	3.32248	0.518998	-1.739	2.94242	-1.84553	2.1001	2.47797	1.01163	-1.78785	2.12454	-1.38147	1.06055	-0.106535	0.0478754
LP-409.3187-5.76	-0.108457	0.118864	0.148021	0.123708	-0.406917	0.420627	-0.183714	0.159134	-0.581391	0.0169117	-0.15273	0.106009	-0.305611	0.267168	-0.62522	0.462912	-0.174474	0.118909	0.42866	0.292547
LN-410.2411-5.854	-0.0985376	0.311312	-0.0431521	0.0921818	0.105053	0.227629	-0.0398906	0.0888103	-0.119742	0.823833	-0.0464533	0.0654995	0.216416	0.501232	-0.450034	0.994041	-0.224795	0.530463	0.0732882	0.103449
LN-410.2651-5.071	1.40097	3.31792	1.48431	3.38812	2.19166	4.68856	1.35335	2.58111	1.90189	0.805777	0.917854	1.16627	0.481639	0.475244	1.68813	3.15733	-0.289767	0.303723	-0.984039	0.750885
LN-410.3743-6.838	-0.3646	1.33676	-0.77017	3.26864	-0.396539	1.24557	-0.102059	0.166438	-0.219978	0.242888	-0.26708	0.464294	-0.289164	0.608024	-0.292076	0.576378	0.17656	0.404697	-0.0471011	0.063244
LN-410.4107-9.996	-0.155127	0.452042	-0.22233	0.567236	-0.1062	0.254697	-0.136905	0.300106	-0.221147	0.989544	-0.216592	0.401345	-0.276022	0.745939	0.00504142	0.00683784	-0.114947	0.232934	0.00455507	0.00544434
LN-412.2959-5.469	0.131773	0.330469	0.216713	0.487971	0.100072	0.170932	0.0386713	0.0587923	-0.133341	0.760641	-0.300257	0.456933	0.199557	0.364837	0.46211	1.02424	-0.233412	0.433488	-0.166916	0.226839
LP-412.2975-6.968	-0.149159	0.401267	-0.280639	0.577811	-0.0441024	0.0711728	0.035236	0.0554626	-0.778202	1.87625	-0.544012	0.890823	-0.0786162	0.113407	0.0397843	0.0487204	-0.7341	2.73023	0.23419	0.484899
LP-413.0374-1.103	-1.34501	6.26991	-2.10784	5.61156	-1.75173	4.82635	-1.45851	4.02245	-1.30085	1.67378	-1.17144	1.9495	-0.318517	0.547106	-0.36641	0.491538	0.450882	0.538112	0.129407	0.111636
LN-413.3854-8.076	0.25569	5.14421	0.173293	2.74239	0.227867	3.02719	0.21525	2.53748	0.250034	1.68293	0.358699	4.93509	-0.0237202	0.148299	0.409447	7.09039	0.0221676	0.108302	0.108665	0.608409
LN-414.2962-5.466	-0.0320505	0.0628817	-0.0743498	0.118673	-0.192527	0.346986	0.0207338	0.0303096	-0.468397	1.04793	-0.562793	0.878816	-0.09381	0.128353	0.337739	0.55874	-0.275871	0.558355	-0.0943951	0.123984
LN-414.2963-6.386	0.588178	0.659318	0.37091	0.706513	0.70356	1.42245	1.02931	0.944094	-0.0620191	0.536457	0.506913	0.695923	0.193581	0.262566	-0.167804	0.150739	-0.765579	1.22722	0.568932	0.638269
LP-415.2931-6.294	0.137979	0.225892	0.0348758	0.0443747	0.228722	0.31507	0.0857113	0.0918633	-0.29107	0.365937	-0.0760524	0.0926176	-0.217644	0.362397	0.594534	1.33024	-0.519793	0.735927	0.215018	0.348989
LP-415.3009-6.965	-0.0358669	0.0656998	-0.0773926	0.106154	-0.152408	0.236116	0.0682384	0.0997792	-0.687311	0.949016	-0.503588	0.696778	0.015634	0.0181453	0.200617	0.273018	-0.534903	1.238	0.183723	0.290451
LN-416.3119-6.759	0.334664	0.618515	0.252123	0.51335	0.653277	1.67749	0.613848	0.983362	-0.185863	0.209838	0.233792	0.325354	0.191383	0.339469	-0.123182	0.148806	-0.83914	1.90665	0.419655	0.635316
LN-416.327-5.752	-0.320503	1.94219	-0.487995	2.67882	-0.339919	1.5846	-0.0551999	0.154613	-0.177685	0.346421	-0.582661	2.35659	0.478789	3.09324	-0.357339	1.39248	0.162234	0.403028	-0.404976	0.950503
LN-416.3635-9.063	-0.050511	0.138034	-0.100423	0.236239	-0.0565741	0.131848	-0.0394743	0.092538	-0.0168206	0.287163	0.0678069	0.117608	0.0599571	0.125721	-0.0869482	0.148835	0.0397535	0.0692963	0.0846275	0.114367
LN-419.3591-6.756	1.0077	3.41719	0.958186	3.45883	1.43766	4.08297	1.15444	3.46087	1.37763	0.918318	0.656117	1.18152	0.667217	1.12774	1.09086	1.80474	-0.0600289	0.0640248	-0.721511	0.766341
LP-419.8774-1.016	2.60605	6.10914	2.99808	10.1469	2.84513	6.411	2.71408	5.75615	1.93473	1.12168	2.45203	2.70469	0.815764	0.497051	0.434521	0.181964	-0.910402	1.6347	0.517296	0.408869
LN-419.9794-1.274	1.37768	2.54505	1.62289	3.35218	2.07704	1.27822	1.87924	3.77473	2.14663	0.00617239	0.0318423	0.0167833	0.803979	0.852502	-0.46682	0.258476	0.0695917	0.0250211	-2.11479	0.491654
LN-420.2494-5.215	0.216159	0.27429	0.463637	0.559483	0.50453	0.701537	0.427133	0.518078	-0.0248789	0.458208	-0.754417	0.547559	-0.167281	0.130657	-0.256106	0.16653	-0.529409	0.736359	-0.729538	0.621446
LP-420.3576-8.424	-0.611384	2.83363	-0.928879	2.83335	-0.61306	1.6267	-0.548224	1.41713	-0.679768	1.93742	-0.348172	0.569787	-0.209873	0.330057	-0.408296	0.662843	-0.0667085	0.0956901	0.331597	0.757385
LP-422.3374-7.843	-0.552261	3.1982	-0.71672	2.61293	-0.777304	3.60169	-0.331124	1.18637	-0.76096	2.44373	-0.508485	1.19233	-0.156617	0.335585	-0.782271	2.14489	0.0163441	0.0275389	0.252474	0.424743
LP-422.4597-7.107	0.266728	1.88175	0.0804146	0.281024	0.260359	1.45415	0.200428	0.873146	0.0613379	0.703951	0.611803	3.71113	-0.141589	0.453465	0.408328	2.05299	-0.199021	1.16712	0.550465	3.88698
LP-423.2559-7.266	1.63111	0.234935	-0.344241	0.44146	-0.596077	0.853804	3.01165	0.550602	-2.20944	2.78445	-1.63701	1.77896	2.30095	0.890602	-1.81013	2.04215	-1.61336	1.75091	0.572431	0.378968
LP-423.3344-5.521	-0.135506	0.417321	-0.176839	0.402025	-0.394601	1.14211	0.0503106	0.0913226	-0.431014	0.225449	-0.222237	0.379504	-0.307331	0.715198	-0.417207	0.761725	-0.0364127	0.0662587	0.208777	0.458963
LP-424.2803-7.049	0.0720248	0.084152	-0.0188435	0.0199441	-0.283918	0.463456	0.726455	1.52955	-1.24576	2.60553	-1.12691	3.48691	-0.156307	0.427353	-1.07746	3.51585	-0.961842	1.31294	0.118851	0.286906
LP-424.282-6.807	2.27356	2.81695	2.29162	3.84443	1.88123	2.35261	3.12394	5.55259	-0.791374	0.25662	-0.599128	0.314416	1.02689	0.902654	-1.31909	0.666163	-2.67261	2.46165	0.192247	0.259027
LP-425.3501-6.153	-0.359735	1.84474	-0.384779	1.19324	-0.357903	0.933195	-0.216934	0.625332	-0.750364	1.55399	-0.42626	1.05338	-0.505434	1.77263	-0.582089	1.53673	-0.392462	0.810451	0.324105	1.02317
LP-425.3683-6.899	0.224408	1.50249	0.124129	0.444024	0.261462	1.33078	0.196548	0.769775	-0.0702438	0.221228	0.446101	1.86501	-0.11601	0.316614	0.26458	0.961156	-0.331706	2.0514	0.516345	2.53349
LP-425.4593-7.904	0.0138037	0.0509659	-0.182052	0.805134	-0.0718737	0.239142	0.0256062	0.0746537	-0.199163	0.270019	0.287906	1.2082	-0.171244	0.644624	0.0997016	0.266944	-0.127289	0.511773	0.487069	3.10604
LP-427.3658-6.801	-0.157722	0.699569	-0.200814	0.682373	-0.349133	1.37993	0.020738	0.054727	-0.594987	2.11472	-0.256235	0.841171	-0.206005	0.721379	-0.399689	1.26826	-0.245853	0.635352	0.338752	1.412
LN-427.4009-8.075	0.228149	2.41749	0.162122	1.0421	0.301866	2.54707	0.200322	1.37391	0.193833	1.27362	0.318774	1.97429	-0.0457811	0.175212	0.337203	2.06096	-0.108034	0.484503	0.124941	0.436665
LP-428.241-5.396	-0.260884	0.590486	-0.311141	0.528748	-0.085748	0.0958018	-0.260811	0.365315	-0.45822	0.579778	-0.533173	0.709706	-0.640282	1.13463	0.0606906	0.0670845	-0.372472	0.447913	-0.0749531	0.0779137
LP-428.3133-7.69	0.75598	2.61155	0.777386	2.29674	0.597534	1.82496	1.22655	6.2984	-0.398114	0.894449	0.125589	0.306275	0.101143	0.229502	-0.307154	0.86222	-0.995648	2.69541	0.523703	2.40002
LP-428.3649-9.194	-0.254396	0.484252	0.0321765	0.0366887	-0.204618	0.287179	-0.394016	0.53016	-0.242213	0.366412	-0.584169	0.637467	-0.326531	0.394731	-0.396516	0.396361	-0.0375946	0.0461901	-0.341956	0.386798
LP-428.3652-7.857	-0.10241	0.183402	-0.428734	0.811515	0.142855	0.182105	0.213836	0.325992	-0.562695	0.399549	0.0687585	0.077797	0.297665	0.467191	-0.425463	0.579874	-0.705551	1.02258	0.631454	1.02924
LN-428.3846-6.853	-0.384941	1.3142	-0.80913	3.45488	-0.42959	1.3964	-0.13039	0.206071	-0.200014	0.392633	-0.295379	0.498624	-0.253954	0.511971	-0.255458	0.461224	0.229575	0.572923	-0.0953651	0.126403
LN-429.3435-6.105	-0.545463	2.5789	-0.26526	0.680734	-0.234527	0.374485	-0.817077	2.85817	-1.40003	2.57243	-0.950324	2.45953	0.412336	1.39923	-0.366701	0.713141	-1.1655	1.69055	0.449703	0.706414
LP-429.3719-10.36	0.161074	0.399633	-0.124009	0.232084	0.281514	0.720461	0.504853	1.44763	-0.327216	0.181812	0.219095	0.418047	0.341073	0.910073	-0.198488	0.326168	-0.60873	1.60024	0.546311	1.1495
LP-429.9057-0.965	0.398784	2.20544	0.453129	1.72553	0.597249	2.32917	0.381711	1.05163	0.251227	0.107036	0.46142	0.942056	0.0908289	0.115882	0.237212	0.3467	-0.346022	1.38629	0.210194	0.485489
LP-430.3084-5.967	-0.495283	2.4022	-0.606831	1.55325	-0.472418	1.25318	-0.333118	0.80553	-0.656987	0.802057	-0.53837	0.883473	-0.278406	0.489468	-0.586133	0.946406	-0.184569	0.536845	0.118617	0.254155
LN-430.3789-9.422	0.207519	0.750871	0.023695	0.0417809	0.32169	1.00119	0.502764	2.3687	-0.128901	0.0508731	0.211333	0.505042	0.403302	1.46469	-0.162501	0.321232	-0.45059	1.18549	0.340233	0.705974
LP-431.3243-6.963	-0.0164654	0.0275728	-0.100315	0.131764	-0.114416	0.163981	0.0913509	0.131965	-0.68727	0.964197	-0.436457	0.550539	-0.00137551	0.00149706	0.260444	0.356197	-0.572853	1.3861	0.250813	0.429022
LN-431.3591-6.297	0.746782	2.29449	0.791478	2.26891	1.33982	3.23601	0.852837	2.24761	1.0662	1.13391	0.353708	0.449626	0.445719	0.643705	0.747579	1.03826	-0.273623	0.327898	-0.712493	0.707024
LP-433.1481-1.087	0.460223	1.18686	0.510971	0.834295	0.596789	1.34867	0.615356	1.35015	0.263335	0.00140894	0.179202	0.158844	0.254504	0.248604	0.222251	0.200058	-0.333454	0.851783	-0.0841329	0.106841
LP-436.2796-6.962	-0.00437976	0.00711551	-0.0408317	0.0495984	-0.139989	0.199657	0.0624149	0.0837767	-0.658143	0.924428	-0.36323	0.42106	0.0231019	0.0246393	0.226474	0.278408	-0.518154	1.22466	0.294913	0.531394
LN-436.3534-7.082	0.0978763	0.161555	0.122398	0.199589	-0.152434	0.246895	0.224147	0.303626	-0.315826	0.929222	-0.185263	0.268908	0.368899	0.736127	0.00810554	0.00853263	-0.163391	0.240645	0.130562	0.206369
LP-436.3662-5.757	-0.910231	5.56611	-0.648538	2.04131	-0.908349	2.95403	-1.25023	4.69064	-2.5917	2.59436	-0.515596	0.917943	0.29792	0.686037	-1.44249	3.05128	-1.68335	3.74418	2.0761	4.60068
LN-437.2885-6.254	0.129472	0.273514	0.30189	0.621332	0.288986	0.623072	0.0294549	0.0392404	0.432619	0.927629	0.0266546	0.0302314	-0.123497	0.188516	0.0191902	0.023694	0.143633	0.196655	-0.405965	0.459189
LN-438.1821-1.221	0.768047	2.15134	0.9109	2.29681	0.482891	0.93783	0.996257	2.5923	0.0501568	0.0916118	-0.0299105	0.0274193	0.348998	0.509722	0.471783	0.779068	-0.432734	0.770096	-0.0800673	0.0884733
LN-438.3691-7.49	0.170346	0.446393	0.240573	0.547164	0.0557891	0.110011	0.219703	0.492883	-0.009544	0.864942	0.151358	0.307161	0.374598	0.928851	-0.10934	0.167382	-0.0653331	0.116206	0.160902	0.306017
LP-440.0668-1.126	1.39339	3.26766	1.71775	3.28474	1.509	3.69922	1.55414	4.53942	0.677414	0.328315	0.752787	0.746623	0.786287	0.793168	0.473066	0.377343	-0.831583	1.85662	0.075373	0.0679923
LN-440.3847-7.883	0.22487	0.61744	0.0769278	0.213405	0.57901	0.740018	0.294032	0.599754	0.108426	0.011981	0.256247	0.958794	0.7443	2.27646	0.352338	0.890823	-0.470584	0.427947	0.14782	0.168259
LN-441.4163-8.701	0.268579	5.88072	0.188979	2.58922	0.281068	4.08299	0.207914	2.74128	0.287102	2.215	0.39194	5.5015	0.0355033	0.203535	0.435389	7.19225	0.00603375	0.0305521	0.104838	0.737186
LN-442.4007-6.464	-0.677526	3.00266	-1.07622	4.36913	-0.645306	2.15905	-0.510495	1.22168	-0.482795	1.81085	-0.681198	1.29029	-0.297215	0.604715	-0.317454	0.483811	0.162512	0.312554	-0.198404	0.25151
LP-442.4017-8.148	-0.826876	4.78707	-1.24953	4.52553	-0.900123	2.91933	-0.74368	2.28452	-0.909181	2.10359	-0.495797	0.855813	-0.399321	0.819668	-0.576299	1.03163	-0.00905893	0.0135823	0.413385	0.936518
LN-444.253-7.627	-0.102562	0.6268	-0.180899	0.801599	0.00781614	0.0252357	-0.0858969	0.35947	-0.161817	0.0611481	-0.111332	0.314706	-0.159036	0.577397	0.0360268	0.0920579	-0.169633	0.88455	0.0504851	0.130598
LP-444.2723-5.082	1.47128	3.01015	1.77803	3.55511	1.25971	2.41583	1.78301	4.06015	0.21892	0.592614	0.656508	0.562562	0.891621	0.880219	0.0244157	0.013828	-1.04079	1.82316	0.437588	0.388107
LP-444.3599-8.817	-0.048208	0.0626317	0.260811	0.349378	0.0509175	0.0569573	-0.290995	0.329719	-0.15806	0.178817	-0.332796	0.286274	-0.38117	0.41782	-0.0860835	0.0657688	-0.208977	0.308811	-0.174736	0.162677
LP-444.4288-5.656	0.654184	2.33237	0.70595	2.27507	1.13424	4.31582	0.569845	1.30589	0.72863	1.1499	0.903303	1.88994	0.0304277	0.0297355	0.423756	0.574068	-0.405612	0.958718	0.174673	0.213571
LP-445.8796-0.966	0.574625	2.00972	0.622324	1.9376	0.716036	2.85843	0.887859	2.82835	0.335511	0.0865304	0.25961	0.402552	0.361559	0.640624	-0.184898	0.219831	-0.380524	0.993709	-0.0759015	0.087675
LN-446.3744-8.281	-0.204502	0.546402	0.0225415	0.0327423	-0.156223	0.30084	-0.286481	0.606137	-0.357624	0.647439	-0.382433	0.610777	0.0434328	0.0599639	-0.440318	0.705504	-0.201401	0.397333	-0.0248091	0.0294806
LN-446.3753-8.712	0.22765	0.621654	0.0380184	0.0621698	0.429737	1.52995	0.408859	1.01766	0.294153	1.08112	0.400179	1.005	0.380576	1.0073	0.0115661	0.0148327	-0.135583	0.25041	0.106026	0.138463
LN-450.1363-0.964	1.90955	1.36973	2.70952	1.98264	2.08882	3.00888	1.71622	2.92839	0.491798	0.440696	0.0948557	0.0415855	0.968581	0.771291	0.197186	0.0881662	-1.59702	2.02652	-0.396942	0.322592
LP-450.4909-7.727	0.136283	0.668258	-0.0517356	0.155177	0.154461	0.577301	0.103226	0.325378	-0.0093511	0.358183	0.417182	1.78732	-0.123947	0.369436	0.28967	1.03339	-0.163812	0.698225	0.426533	2.32509
LN-453.2834-6.029	0.053719	0.204187	0.0562043	0.160131	0.108068	0.329906	0.068953	0.198617	-0.030094	0.359498	0.151331	0.410003	0.0343104	0.0852344	-0.0936119	0.225965	-0.138162	0.457097	0.181425	0.63971
LP-453.285-6.827	-0.0234669	0.0675704	-0.0576028	0.129062	-0.0423764	0.0969252	0.0903975	0.237433	-0.330682	0.911922	0.0723034	0.126684	-0.1033	0.242713	-0.335813	0.811763	-0.288305	1.16564	0.402985	1.36819
LP-453.4905-8.556	0.00935912	0.0305438	-0.224061	1.03496	-0.111314	0.381669	0.0238743	0.0664793	-0.107801	0.297322	0.344922	1.45942	-0.151479	0.513468	0.0873908	0.197551	0.00351263	0.0093277	0.452723	2.43943
LN-455.4321-8.711	0.299652	4.7997	0.168712	1.39766	0.406674	4.94561	0.317586	3.93277	0.322597	2.29009	0.469351	4.73396	0.0362522	0.14989	0.363258	3.43752	-0.0840771	0.43962	0.146754	0.741967
LN-456.0188-1.239	0.809174	5.81399	1.09205	7.43829	0.727597	4.7397	0.719008	4.06043	0.565464	1.02173	0.716846	2.89062	0.211984	0.515152	0.298451	0.931201	-0.162133	0.42182	0.151382	0.255223
LP-456.272-5.905	0.0839363	0.144332	0.110328	0.145609	0.139968	0.21311	0.067785	0.0895721	-0.376657	0.445314	-0.239577	0.330123	-0.269358	0.474973	0.326641	0.604079	-0.516625	0.992592	0.13708	0.205093
LN-456.4156-5.777	-0.759148	1.70975	-0.499839	0.558148	-0.774911	1.06652	-0.935111	1.25421	-0.331176	0.405167	-0.68162	0.558895	-0.340815	0.316025	-1.17842	0.995389	0.443735	0.750427	-0.350443	0.395419
LP-457.0469-1.011	-0.210841	0.455298	-0.549645	0.967914	-0.105401	0.132081	-0.277337	0.394162	0.0236637	0.234751	0.149009	0.160454	-0.123663	0.136725	0.157288	0.174054	0.129065	0.195211	0.125346	0.182389
LN-460.2961-6.812	-0.0219357	0.0381429	-0.216305	0.395548	-0.438832	0.836865	0.193028	0.299426	-0.714237	0.243355	0.0131141	0.0152632	-0.263486	0.439169	-0.15592	0.203361	-0.275405	0.367817	0.727351	2.01547
LN-460.3202-7.583	-2.50219	3.98804	-6.1837	3.42225	-3.61135	2.95662	-1.26971	1.0082	-3.09348	1.1967	-3.01431	1.48786	0.749018	1.06138	-3.65547	1.60267	0.517869	0.586676	0.0791693	0.0503061
LP-461.2988-5.084	1.50055	2.94963	1.8279	3.37168	1.33219	2.16741	1.7898	4.00333	0.141633	0.534688	0.683714	0.532321	1.00441	0.934062	0.0624817	0.0323418	-1.19055	1.78273	0.542081	0.471353
LN-461.3488-10.596	0.551535	1.21122	0.466194	1.13799	0.521709	0.93673	0.58788	1.51996	-0.29356	0.509014	0.449415	0.978311	0.8038	2.27957	0.74463	0.767047	-0.815269	1.24691	0.742975	1.5077
LN-462.369-7.914	0.269168	0.400694	0.618707	0.977647	0.408407	0.663583	0.000989191	0.000927289	0.256352	0.172873	-0.173986	0.142917	-0.166334	0.161231	0.285678	0.282126	-0.152055	0.197459	-0.430339	0.482786
LN-462.3691-8.681	0.274575	0.775153	0.371475	0.827923	0.221176	0.546516	0.24863	0.718539	0.169139	0.561273	0.306902	0.690479	0.23332	0.485274	0.0541867	0.0666536	-0.052037	0.0756693	0.137764	0.177201
LP-463.3062-7.195	0.0314719	0.0605411	0.098319	0.155845	0.202719	0.40606	0.0444225	0.0625242	0.128358	0.380086	-0.114944	0.12946	-0.154762	0.212798	-0.0138853	0.014906	-0.0743613	0.124135	-0.243302	0.330825
LP-464.3112-7.458	0.0534642	0.121971	0.0591815	0.101924	-0.0786475	0.137469	0.159712	0.32835	-0.682508	0.607528	-0.317084	0.471596	-0.0227652	0.0307243	0.124873	0.174098	-0.603861	2.15009	0.365424	0.812209
LP-464.3837-8.159	-0.880623	4.81132	-1.31696	4.45302	-0.912592	2.61994	-0.802543	2.22676	-0.938439	1.72191	-0.496756	0.818819	-0.4257	0.841164	-0.657823	1.13773	-0.0258464	0.0334063	0.441682	1.03829
LN-465.2895-6.167	-0.0589363	0.200083	-0.0248852	0.0614436	-0.237586	0.73595	-0.147637	0.500775	0.1256	0.30079	0.142824	0.327086	-0.15802	0.419064	-0.170285	0.368754	0.363185	1.30808	0.0172244	0.0320763
LP-465.3219-7.679	0.120479	0.384243	0.11026	0.258599	0.170038	0.481577	0.147868	0.369104	0.184038	0.310258	0.139792	0.259578	0.021437	0.0376325	0.0627077	0.106997	0.0140006	0.0240024	-0.0442461	0.0572642
LN-466.3095-6.361	0.190271	1.25595	0.249225	1.31386	0.188645	0.624016	0.304611	2.01618	-0.0477331	1.03177	0.0210417	0.0412538	-0.0990602	0.283643	-0.0682709	0.159743	-0.236378	0.804809	0.0687747	0.172537
LP-467.301-5.909	-0.159325	0.3865	-0.119061	0.183847	0.0749892	0.12498	0.0557096	0.0856471	-0.755376	0.932109	-0.268385	0.346732	-0.0408017	0.0528917	-0.76361	1.19975	-0.830365	3.55751	0.486991	1.32167
LP-467.4699-8.538	0.338762	1.46338	0.270316	0.826058	0.359442	1.30538	0.290073	0.860809	0.246302	0.481781	0.635608	2.21306	-0.210187	0.505001	0.263632	0.705656	-0.11314	0.250322	0.389306	0.948232
LN-468.3791-5.762	0.238268	0.437341	0.104052	0.157336	0.334524	0.673582	0.796696	2.21908	0.0379906	0.111318	-0.423467	0.622844	-0.0176821	0.023082	-0.65467	1.14647	-0.296534	0.456368	-0.461458	0.544216
LP-468.3815-7.798	0.0147212	0.0233339	-0.144599	0.232014	-0.0676383	0.105854	0.506495	1.49068	-0.195954	0.14219	-0.30499	0.416129	0.0274278	0.0337949	-0.847263	1.69515	-0.128315	0.185139	-0.109036	0.107224
LN-470.0342-1.249	1.25228	8.24887	1.52088	10.7303	1.32486	7.69879	1.28344	6.28732	1.08278	0.854482	1.05689	2.76179	0.352844	0.511733	0.548483	0.931966	-0.242075	0.627901	-0.0258946	0.0287935
LP-470.2882-6.058	0.0226437	0.0336211	-0.00531223	0.0064852	0.154776	0.203398	-0.0303483	0.0316875	-0.324645	0.305547	-0.110657	0.134852	-0.313165	0.52299	0.298318	0.492917	-0.479422	0.693882	0.213988	0.33369
LN-472.0672-3.984	-1.48346	7.829	-4.50169	18.0514	-0.0233383	0.0704624	-2.86979	12.0638	-1.8154	2.98433	-0.00211835	0.00440881	-0.0774376	0.234397	-0.134485	0.379342	-1.79207	7.75331	1.81329	4.8153
LP-472.4602-6.422	0.639664	2.27952	0.674413	1.98725	1.11081	4.20074	0.590973	1.48597	0.576168	0.644965	0.76848	1.50353	0.010954	0.0110272	0.525011	0.773666	-0.534639	1.3332	0.192311	0.226176
LP-473.2987-5.906	-0.00650521	0.00848688	0.0938643	0.0999835	0.0107711	0.012683	-0.0769364	0.0954489	-0.494073	0.649925	-0.444045	0.629328	-0.308645	0.515973	0.258713	0.394071	-0.504844	0.84496	0.0500285	0.0610861
LN-474.3689-6.284	-0.1249	0.337113	-0.245851	0.568335	-0.451678	1.40271	0.275281	0.795632	-0.184865	0.000789984	-0.406777	0.72172	-0.485534	1.10436	-0.718299	1.42617	0.266813	0.766142	-0.221912	0.386085
LP-475.27-5.998	-0.0860925	0.150115	0.0647651	0.0823827	-0.308692	0.479196	-0.0461905	0.0653683	-0.406351	0.107169	0.0159466	0.0151226	-0.0370551	0.04312	-0.787428	1.19917	-0.0976593	0.0986505	0.422298	0.489841
LP-475.3141-5.742	1.12991	1.62112	0.387065	0.575309	1.67251	2.8139	0.653469	1.39185	1.4583	1.00328	2.01446	2.52134	0.595969	0.784954	1.88015	3.5706	-0.214213	0.177952	0.556158	0.406767
LN-476.3844-9.063	0.017713	0.045082	-0.0652541	0.145004	0.0162224	0.0362223	0.0313599	0.0732074	0.0268764	0.181261	0.206205	0.510002	0.160377	0.417164	-0.0311391	0.0509631	0.010654	0.018015	0.179329	0.297419
LN-476.3845-9.426	0.373678	1.57621	0.183547	0.441403	0.497081	1.81171	0.719578	3.49921	-0.0305031	0.0135385	0.278156	0.696112	0.502722	2.17321	-0.0345703	0.0573802	-0.527584	1.48482	0.308659	0.610211
LP-477.2854-6.487	-0.127972	0.431199	-0.135384	0.368224	-0.263795	0.727092	-0.0143189	0.0293679	-0.270601	0.0848185	-0.0638622	0.106948	-0.0884033	0.188775	-0.47285	1.25596	-0.0068061	0.00994162	0.206739	0.352567
LN-478.3123-6.307	2.37036	3.36925	2.50772	4.84294	2.15054	3.14389	3.08855	5.69271	0.028242	0.0662499	0.0532179	0.0380912	1.07656	1.44405	-0.231099	0.173307	-2.1223	2.45447	0.0249759	0.031155
LN-478.3127-7.443	-3.56619	12.5833	-7.96678	8.10829	-6.09014	7.7253	-2.18038	3.9933	-5.33653	3.13875	-4.7009	4.02904	0.236175	0.293086	-5.96194	4.17063	0.753609	0.695988	0.635634	0.389171
LN-478.364-7.434	-0.134687	0.400093	0.155822	0.436861	0.12862	0.349764	0.0459937	0.0959666	-0.830505	1.58945	-0.949649	2.566	0.131906	0.292596	-0.793271	2.04741	-0.959125	4.92833	-0.119143	0.171908
LP-478.5224-8.398	0.250946	1.07158	0.0333818	0.0885022	0.203103	0.789044	0.127728	0.336353	0.0603792	0.0334003	0.770929	4.51895	-0.0614666	0.133485	0.33884	0.898596	-0.142724	0.526923	0.71055	4.34797
LN-479.299-6.137	-0.347508	1.85633	-0.402052	1.76079	-0.424548	1.74633	-0.403793	1.67067	-0.269564	0.0505883	-0.166778	0.318211	-0.233606	0.638092	-0.298792	0.585819	0.154984	0.392385	0.102786	0.166904
LP-479.3015-6.957	-0.316603	1.30312	-0.34514	0.981677	-0.422542	1.25281	-0.321341	0.952108	-0.517237	0.310772	-0.0585842	0.0815731	-0.355007	0.931372	-0.541208	1.10258	-0.0946952	0.159304	0.458653	0.931414
LP-479.3367-6.972	-0.0262681	0.0824904	-0.000345223	0.000754043	0.0060729	0.0146863	0.118922	0.419	-0.240308	0.194365	-0.117851	0.234981	-0.0681614	0.151441	-0.367625	0.995588	-0.246381	0.935388	0.122456	0.236193
LN-481.3135-5.955	0.180287	1.54787	0.249539	1.74967	0.178396	0.965261	0.284383	2.25383	-0.130191	0.228339	-0.0127692	0.0308079	0.0658691	0.233462	-0.0537558	0.150439	-0.308587	2.01545	0.117421	0.382587
LP-481.3163-6.351	-0.186813	0.724878	-0.200606	0.491186	-0.14025	0.366474	-0.0297651	0.0637827	-0.520297	0.841758	-0.128343	0.223685	-0.162721	0.385918	-0.642136	1.63109	-0.380047	1.67928	0.391954	1.34971
LP-481.3165-7.442	0.0690954	0.218105	-0.0163217	0.0337002	0.0626024	0.163978	0.113957	0.346359	-0.237893	0.568783	0.316628	0.850683	-0.0490411	0.118414	-0.124261	0.261876	-0.300496	1.27218	0.554522	1.90052
LN-483.4632-9.376	0.27555	5.1317	0.191843	2.40986	0.268409	3.3704	0.255651	3.31792	0.264333	1.35648	0.451847	5.75065	-0.0710317	0.327549	0.315419	3.31697	-0.0040763	0.018652	0.187515	1.41482
LP-484.3525-8.81	-0.139765	0.224821	0.145669	0.189428	-0.2255	0.343633	-0.366231	0.461488	-0.159401	0.292993	-0.353586	0.363851	-0.415622	0.542826	-0.202437	0.194316	0.0660994	0.0929715	-0.194185	0.206834
LP-485.2881-7.188	0.0839228	0.22555	0.152731	0.354104	0.279699	0.843619	-0.0232388	0.0386451	0.206994	0.598285	0.0879823	0.136074	-0.0597772	0.101469	0.143763	0.275994	-0.0727045	0.152384	-0.119012	0.198273
LN-486.0083-1.265	1.42477	7.48609	1.6977	10.1985	1.61778	7.10511	1.68257	8.17639	0.997823	0.831428	0.837933	1.52106	0.664047	0.977665	0.220543	0.216741	-0.619955	2.09106	-0.15989	0.215375
LP-487.3148-6.063	-0.0927798	0.158391	-0.116583	0.160007	0.0871684	0.100066	-0.162463	0.214655	-0.504466	0.540165	-0.471594	0.654375	-0.373937	0.607791	0.362449	0.586318	-0.591635	0.832322	0.0328717	0.0370131
LN-489.2318-6.231	0.463808	1.55881	0.446077	1.22407	-0.031801	0.0456486	0.646274	1.82511	-0.0922074	0.444412	0.335889	0.78745	0.0757971	0.14326	0.17478	0.358278	-0.0604065	0.0715041	0.428097	0.792923
LN-490.2585-7.623	-0.0502063	0.315774	-0.131415	0.750775	0.0422322	0.184114	-0.0663515	0.310737	-0.0687191	0.0351282	0.0390987	0.122863	-0.0931001	0.388607	0.0672503	0.239547	-0.110951	0.605974	0.107818	0.437709
LN-490.4002-9.422	0.22237	0.809896	0.0562591	0.10465	0.290228	0.89183	0.535784	2.61086	-0.159845	0.0596761	0.113499	0.218259	0.401414	1.50282	-0.116872	0.223273	-0.450073	1.17233	0.273344	0.46477
LP-493.3167-6.135	-0.0258809	0.0485559	-0.0061643	0.00789056	0.284771	0.554344	0.190655	0.376677	-0.571311	0.792707	-0.264598	0.336965	-0.197699	0.313378	-0.406884	0.586794	-0.856082	2.46737	0.306713	0.678092
LN-494.341-6.619	0.177264	0.395599	0.194014	0.352497	-0.142474	0.256022	0.324603	0.674364	-0.297041	0.519958	0.203357	0.321776	0.287884	0.455886	-0.295449	0.495635	-0.154567	0.270156	0.500399	1.13112
LP-495.3317-6.728	-0.0811252	0.311481	-0.184416	0.638305	-0.110554	0.352779	0.143452	0.520781	-0.473144	1.47527	-0.0599725	0.123604	-0.098772	0.291957	-0.449293	1.47232	-0.36259	1.93753	0.413171	1.88937
LP-495.3317-6.579	0.114396	0.406038	0.142009	0.372966	0.111791	0.366802	0.315912	1.89581	-0.420247	0.792207	0.00221577	0.00362827	0.021626	0.0506235	-0.392316	1.19737	-0.532038	2.88224	0.422463	1.11763
LP-497.4804-8.314	0.0917394	0.296579	-0.061947	0.162167	0.0400853	0.0889191	0.0693003	0.155622	-0.124959	0.178415	0.505868	2.03877	-0.213468	0.623137	-0.0116594	0.0193692	-0.165044	0.457247	0.630826	3.01342
LP-497.893-0.964	0.478194	2.85817	0.476129	1.96951	0.613476	2.84881	0.529539	2.08524	0.237065	0.0922937	0.557086	1.44952	0.12155	0.182322	0.273951	0.492548	-0.376411	1.64827	0.320021	0.84224
LP-498.3189-6.477	0.23558	0.46404	0.243708	0.372784	0.262355	0.397054	0.228369	0.317289	-0.297041	0.0325719	-0.157061	0.183465	-0.198747	0.292436	0.541611	1.14554	-0.559397	0.910739	0.13998	0.182417
LN-499.268-5.277	-0.54194	1.56651	-0.646993	1.07474	-0.517201	0.757255	-0.44718	0.639956	-1.00301	1.0898	-0.411288	0.363824	0.0367838	0.0339783	-0.667407	0.633118	-0.485804	1.03828	0.591718	1.15112
LP-499.2698-5.96	-0.725198	1.78094	-0.789028	0.996908	-0.715952	0.864508	-0.62333	0.747746	-1.33801	1.05377	-0.480855	0.336946	-0.0404882	0.0296667	-1.13221	0.822964	-0.622062	1.23845	0.857159	1.4307
LN-499.9359-3.512	0.0645321	0.0993434	0.228664	0.286706	0.163832	0.179946	0.0320809	0.0332037	-0.324552	0.166873	-0.216505	0.173556	-0.376096	0.379932	-0.00691245	0.00493957	-0.488384	0.779202	0.108047	0.133549
LN-500.3849-7.973	0.861578	0.395592	1.65539	0.740012	0.355594	0.454245	0.509524	0.639982	0.354364	0.596096	-0.63661	0.488449	0.144003	0.113164	-0.287078	0.21798	-0.00123021	0.00108569	-0.990973	0.866784
LP-500.4916-7.056	0.495443	1.62559	0.496804	1.27026	0.535697	1.10196	0.450472	1.02168	0.543565	0.832766	0.666239	1.34111	0.0101799	0.0109026	0.404853	0.568996	0.00786815	0.00932853	0.122674	0.154021
LN-501.2834-5.68	-0.304136	2.1753	-0.351977	1.62966	-0.228311	0.905288	-0.278936	1.16115	-0.196173	0.110244	-0.318542	0.925613	-0.266548	0.814522	-0.239775	0.668992	0.0321375	0.0827447	-0.122369	0.293875
LP-501.2852-6.439	-0.312536	1.79722	-0.311974	1.06083	-0.267825	0.893138	-0.227325	0.737902	-0.50469	0.544657	-0.311236	0.710153	-0.355085	1.08586	-0.52099	1.42815	-0.236866	0.763027	0.193454	0.455274
LP-501.3297-6.259	0.124814	0.188719	0.0538601	0.0627644	0.174109	0.234441	0.0505545	0.0490536	-0.319266	0.435908	-0.0972852	0.113784	-0.276913	0.446388	0.569713	1.21967	-0.493375	0.738995	0.221981	0.351962
LN-501.9824-1.272	1.51402	2.97492	1.78847	4.06399	2.14572	1.68569	1.9719	3.93929	1.87573	0.03858	0.349528	0.227867	0.848903	0.868904	-0.414465	0.210481	-0.269989	0.125667	-1.5262	0.466597
LP-502.3141-5.213	-0.123354	0.20045	-0.0656685	0.0743715	-0.577398	1.05384	0.0083405	0.00894294	-1.12411	0.678626	-0.870332	1.07	-0.222108	0.264135	0.0179465	0.0161123	-0.546713	1.04344	0.253779	0.34868
LN-503.2989-5.935	-0.377752	1.99467	-0.486523	1.76736	-0.168682	0.433106	-0.401541	1.36625	-0.272395	0.0538801	-0.290727	0.576831	-0.395157	1.06596	-0.190549	0.350554	-0.103714	0.201711	-0.0183315	0.0228016
LP-505.2806-6.522	-1.88957	16.8451	-1.91362	8.7858	-2.22084	9.33138	-1.46917	6.44431	-3.09068	3.67204	-2.41794	5.74476	-0.104528	0.1929	-2.61189	6.06341	-0.869847	1.29686	0.672745	0.931484
LN-505.3135-5.655	0.290671	2.22643	0.315866	2.2297	0.269816	1.71189	0.449263	3.43301	0.217084	0.280232	0.141154	0.441425	-0.0206921	0.0572245	-0.0224679	0.0516362	-0.0527323	0.182428	-0.0759304	0.195365
LP-506.2855-6.264	0.0896632	0.131438	-0.030258	0.0346209	0.12007	0.145348	-0.0527395	0.0496113	-0.244669	0.167483	-0.0278062	0.0283103	-0.337448	0.521525	0.640116	1.37815	-0.364739	0.4963	0.216862	0.331829
LN-506.3436-6.834	2.45145	3.58423	2.54582	5.52559	2.21929	2.99897	3.21217	5.96834	0.133528	0.0550858	0.146538	0.0599356	0.888577	0.640872	-0.502438	0.188856	-2.08576	2.45227	0.0130096	0.00984318
LN-506.3442-8.012	-3.36089	14.0221	-8.19646	12.3149	-5.81782	11.7116	-1.96935	4.33171	-4.89984	3.68508	-4.47075	6.27269	0.374475	0.695899	-5.77647	6.51552	0.917988	0.912822	0.429085	0.291087
LN-506.4313-5.76	-0.597929	1.13733	-0.334946	0.330677	-0.704295	1.01618	-0.595909	0.787778	-0.404256	0.0172751	-0.518284	0.448358	-0.180971	0.159536	-1.63968	1.44012	0.300039	0.314528	-0.114027	0.0780038
LN-507.3285-6.062	0.141558	0.719117	0.191726	0.812283	0.237866	1.03497	0.260333	1.40083	0.0333321	0.187345	0.00771489	0.0158372	0.0312266	0.0802205	-0.143076	0.41005	-0.204534	0.801729	-0.0256172	0.060474
LP-507.3321-6.531	-0.180563	0.519301	-0.169284	0.290019	-0.150918	0.258211	-0.00519775	0.00793395	-0.786683	1.37697	-0.257296	0.331904	-0.370143	0.664517	-0.591839	0.870915	-0.635765	2.15387	0.529387	1.58765
LP-507.3689-7.115	0.0571311	0.158448	0.126203	0.299461	0.321031	1.09183	0.288835	1.06027	-0.199724	0.0672985	-0.28521	0.584093	0.0346315	0.0612527	-0.417478	0.956203	-0.520755	1.68658	-0.0854868	0.113962
LP-507.465-7.664	2.35242	7.33204	2.02241	10.2586	2.85043	8.33475	1.88646	7.16892	2.60719	3.00689	3.29795	9.39867	0.0877446	0.10551	2.54276	8.00033	-0.243236	0.414733	0.690757	1.49627
LN-508.3746-8.454	-0.054497	0.097209	0.115114	0.179771	-0.162495	0.319075	-0.181012	0.324711	-0.159064	0.000957022	-0.400876	0.657084	-0.155114	0.2389	0.100075	0.135673	0.00343101	0.00521182	-0.241812	0.380934
LN-508.4468-5.958	-0.702703	0.815767	-0.129746	0.0775065	-0.385975	0.250119	-1.26843	1.59231	-0.278465	0.222071	-0.740312	0.512472	-0.146386	0.0926605	-1.37991	0.967808	0.10751	0.04598	-0.461848	0.216515
LP-509.3481-7.051	-0.133397	0.510573	-0.206473	0.592967	-0.114736	0.283196	0.0677877	0.168237	-0.456885	0.688507	-0.123845	0.210401	-0.0614586	0.123554	-0.493486	1.17109	-0.34215	1.3929	0.33304	0.989444
LN-509.4787-9.465	0.350673	7.13512	0.236755	3.56408	0.395865	6.46912	0.27439	4.2024	0.444091	3.38179	0.510594	8.13127	0.0903081	0.622971	0.574343	8.83964	0.0482269	0.212506	0.0665029	0.241352
LN-510.0265-1.276	0.608104	5.6422	0.767766	5.99005	0.670492	4.90253	0.613105	3.89418	0.418349	1.02107	0.58044	2.37491	0.203847	0.496697	0.184288	0.390986	-0.252142	1.08106	0.16209	0.383562
LP-511.46-9.039	-0.300556	1.42628	-0.414327	1.57876	-0.453636	1.97194	-0.265842	0.899737	-0.603518	0.799768	-0.118264	0.209559	-0.227195	0.581167	-0.323062	0.641666	-0.149882	0.394068	0.485253	1.20739
LN-511.4944-10.087	0.206828	3.25524	0.134372	1.59618	0.201962	2.53376	0.181129	2.09863	0.178862	0.94209	0.256008	1.69152	-0.0450679	0.223368	0.364089	4.1558	-0.0230998	0.115637	0.0771461	0.265775
LP-512.3344-6.669	0.364931	1.02504	0.301341	0.646786	0.23091	0.389263	0.436466	0.90965	-0.248272	0.0114015	0.0320158	0.0395756	-0.0139236	0.0190906	0.619718	1.40147	-0.479183	0.890835	0.280288	0.580943
LN-512.4779-6.491	-0.34431	1.92517	-0.296986	0.837101	-0.275065	0.961045	-0.351924	1.67748	-0.1719	0.455879	-0.330245	0.852701	-0.145873	0.345	-0.455383	1.37873	0.103165	0.232057	-0.158345	0.300359
LP-513.8672-0.964	0.574939	2.08197	0.577317	1.78137	0.63452	2.1952	0.903063	3.02056	0.300792	0.125682	0.182871	0.249338	0.452309	0.793292	0.012207	0.0129886	-0.333728	0.770176	-0.11792	0.138403
LP-515.2987-6.13	-0.0685056	0.142756	-0.0687182	0.099601	0.243822	0.491085	0.189372	0.373599	-0.55778	0.915058	-0.269484	0.354845	-0.295577	0.522943	-0.576187	0.89482	-0.801602	2.60603	0.288296	0.608016
LP-515.3457-6.479	0.241491	0.483469	0.335496	0.584299	0.192555	0.300084	0.26072	0.384335	-0.332431	0.175824	-0.134886	0.165455	-0.190355	0.292665	0.30821	0.52875	-0.524986	0.951954	0.197545	0.295796
LP-516.3277-5.482	-0.147025	0.241199	-0.0767294	0.0863306	-0.562018	0.954152	-0.09241	0.10109	-1.08357	0.577716	-0.814684	0.878808	-0.240385	0.269232	0.0829492	0.073986	-0.521548	1.08073	0.268881	0.332176
LP-517.3143-7.765	-0.359755	0.820477	-0.575941	1.29059	-0.505877	1.24102	0.080251	0.109168	-0.52565	0.257175	-0.27315	0.442671	-0.415077	0.961152	-1.42966	2.97614	-0.0197721	0.019745	0.252499	0.283168
LP-517.3166-5.899	0.0132498	0.0254081	0.147695	0.259699	0.0182702	0.026488	0.191998	0.497285	-0.516653	0.857197	-0.111977	0.15305	0.108945	0.180371	-0.789196	1.71626	-0.534923	1.22507	0.404676	0.905774
LP-519.3318-6.387	-0.00496968	0.0160816	-0.0123998	0.0327171	-0.015127	0.0398162	0.133758	0.520334	-0.272187	0.469497	0.0444479	0.0972943	-0.0574877	0.154952	-0.40735	1.50003	-0.25706	1.08004	0.316635	1.15341
LP-519.3408-5.214	-0.257796	0.503876	-0.299941	0.457321	-0.749536	1.51488	-0.0998807	0.111369	-1.21632	0.989728	-0.952595	1.20525	-0.273684	0.342463	-0.00047566	0.000418377	-0.466787	0.881201	0.263728	0.376111
LN-520.1851-1.221	0.76187	2.05647	0.933946	2.34281	0.582114	1.15332	0.989297	2.50094	-0.0894215	0.0243826	0.0266057	0.0240639	0.331462	0.448972	0.32523	0.408098	-0.671536	1.29404	0.116027	0.137594
LP-520.4126-7.696	0.135456	0.269889	-0.0618983	0.0901472	0.208219	0.350347	0.661813	2.4547	-0.282447	0.705265	-0.167465	0.217124	-0.143104	0.210073	-0.809813	1.6277	-0.490665	0.911255	0.114981	0.145562
LP-521.3476-6.857	-0.170868	0.871139	-0.153509	0.517861	-0.109642	0.32643	-0.0440087	0.115093	-0.499459	1.27538	-0.226356	0.548244	-0.150615	0.462144	-0.475445	1.58546	-0.389817	1.9537	0.273103	0.921322
LN-522.3899-7.914	0.219926	0.304377	0.610501	0.935977	0.324452	0.46633	-0.0694848	0.0675078	0.16939	0.0977368	-0.243302	0.198612	-0.255619	0.250852	0.167906	0.140551	-0.155062	0.199062	-0.412692	0.455679
LN-522.4628-6.159	-0.514204	2.47149	-0.390716	0.92594	-0.445503	1.27829	-0.49935	1.47437	-0.492921	0.612869	-0.465415	0.790531	-0.109614	0.177908	-0.948764	1.94763	-0.0474179	0.0944404	0.0275067	0.0375557
LP-522.4642-15.178	0.0759923	0.126271	-0.0272292	0.0354322	0.382745	0.847696	0.347134	0.642001	-0.285024	0.165463	0.164172	0.19829	0.272794	0.471073	-0.561609	0.77493	-0.667769	1.59526	0.449196	0.669499
LP-522.4642-15.585	-0.14693	0.226163	-0.234324	0.302735	0.203533	0.302412	0.111478	0.120014	-0.614438	0.701699	-0.116258	0.0994846	0.0665099	0.0690117	-0.69461	0.745031	-0.817971	1.97782	0.49818	0.652543
LP-523.2672-6.451	-0.256197	1.3632	-0.316921	1.19653	-0.173924	0.616406	-0.22611	0.792345	-0.401287	1.04021	-0.173464	0.369115	-0.306731	1.06596	-0.272631	0.712975	-0.227364	0.873781	0.227823	0.516795
LN-524.3182-7.44	-3.48504	12.0907	-7.22269	7.60204	-5.70042	7.22278	-2.18358	3.85844	-4.73493	2.87276	-4.10194	3.66612	0.31488	0.480411	-5.45974	3.87431	0.965493	1.31114	0.632987	0.518095
LN-524.369-8.368	0.344016	0.424216	0.705629	0.960383	0.32082	0.373267	0.0682716	0.0505335	0.130995	0.0146993	-0.339956	0.261776	-0.326044	0.289013	0.494213	0.496398	-0.189825	0.186371	-0.470952	0.402613
LN-525.2831-5.603	-0.368934	2.07685	-0.357835	1.12265	-0.317489	0.955347	-0.388562	1.22942	-0.404878	1.2829	-0.391309	0.791785	-0.147763	0.30454	-0.330047	0.630258	-0.0873897	0.257991	0.0135693	0.0313618
LP-525.2848-6.343	-0.442311	2.32711	-0.468799	1.38277	-0.60205	2.07711	-0.37258	1.099	-0.764896	1.69168	-0.39774	0.702631	-0.453339	1.13467	-0.591232	1.12299	-0.162846	0.51076	0.367156	1.01105
LP-527.3008-6.569	-0.361387	1.67594	-0.286757	0.717757	-0.184662	0.410061	-0.353873	0.998259	-0.746564	0.971136	-0.336272	0.568811	-0.163521	0.305617	-0.595199	1.1821	-0.561902	2.17457	0.410292	1.14898
LN-527.3202-5.259	0.155071	0.479853	0.285505	0.726515	0.486875	1.63645	0.277479	0.824937	-0.255424	0.386416	-0.0580254	0.0752668	0.313337	0.665941	-0.300812	0.487538	-0.742299	3.13949	0.197399	0.487784
LP-528.3279-8.978	-3.54586	14.6556	-8.32938	10.8455	-6.31069	10.3756	-2.17266	4.71007	-5.35627	3.593	-4.44296	5.45063	0.348095	0.622428	-5.99454	5.69118	0.954427	1.33822	0.913313	1.07038
LP-528.5227-7.684	0.468052	1.63064	0.493483	1.29738	0.88601	3.32934	0.482293	1.26869	0.42796	0.562955	0.571988	1.03798	-0.00832016	0.00880341	0.25588	0.312498	-0.45805	1.25945	0.144028	0.186454
LN-529.2783-5.701	-2.9777	17.9824	-3.05072	8.64538	-3.72474	9.22941	-2.53042	7.05616	-4.21953	3.41322	-3.89329	5.21253	-0.483271	0.890894	-3.31962	4.941	-0.494796	0.346822	0.326244	0.280697
LP-529.2801-6.468	-2.09639	19.5515	-2.20897	9.31967	-2.36021	9.54169	-1.80255	7.5579	-2.81823	3.61855	-2.41527	5.42061	-0.390007	0.992804	-2.28728	5.23832	-0.458023	1.06729	0.402958	0.909492
LN-529.3128-5.605	0.178056	0.964045	0.133604	0.586823	0.396443	1.44557	0.407614	2.71435	0.00221883	0.123139	0.00694191	0.0124631	0.00607228	0.0129967	-0.135798	0.376941	-0.394224	1.16046	0.00472307	0.00771294
LP-529.361-6.663	0.263627	0.630011	0.209573	0.385087	0.194669	0.322732	0.314203	0.546763	-0.339758	0.115546	-0.0681716	0.0837221	-0.0761338	0.109366	0.540051	1.11977	-0.534427	1.08125	0.271586	0.546452
LN-530.3431-4.057	-0.00267527	0.00499491	-0.142459	0.272108	-0.29976	0.674356	0.0399488	0.062658	-0.492024	0.658823	-0.497778	0.846252	-0.127535	0.205008	0.518316	1.19629	-0.192265	0.383952	-0.00575352	0.00725241
LP-530.345-5.737	-0.108639	0.217931	-0.0922684	0.12804	-0.332866	0.574136	0.0208537	0.0267283	-0.793645	0.446413	-0.732663	0.995422	-0.101114	0.121439	0.055263	0.0569038	-0.460779	0.945455	0.0609824	0.0780388
LN-530.4677-11.05	-0.131546	0.800153	-0.436291	6.32613	0.20445	1.24172	-0.36119	4.98814	0.29013	1.53778	0.373702	5.30345	0.126051	1.10688	0.28471	2.42795	0.0856806	0.320619	0.0835714	0.418937
LN-532.183-6.179	-0.164504	0.513605	-0.302499	0.843137	-0.628884	2.12295	-0.144333	0.290353	-0.780382	0.643479	-0.0412404	0.0556226	-0.214339	0.425259	-0.0436234	0.0667132	-0.151498	0.255001	0.739142	1.73396
LP-532.1851-7.002	-0.190511	0.543174	-0.446775	1.31926	-0.650941	1.96502	-0.1491	0.276823	-1.10096	0.897092	0.0858573	0.116348	-0.294386	0.594071	-0.0593132	0.0823419	-0.450018	0.887514	1.18682	2.96559
LP-533.3842-7.248	0.271642	0.929049	0.332006	0.868867	0.562089	1.96887	0.527413	1.92426	0.0102124	0.0957679	-0.0916618	0.116739	0.140649	0.215712	-0.238215	0.338517	-0.551877	2.09308	-0.101874	0.194955
LN-533.4421-7.75	0.188807	1.58448	0.137243	0.73574	0.126473	0.653213	0.262932	1.63051	0.0518913	0.109431	0.212795	1.04009	0.211389	0.76567	0.111764	0.400784	-0.0745814	0.296195	0.160904	0.653487
LN-534.4598-6.491	-0.335917	1.89167	-0.287877	0.816388	-0.265686	0.92803	-0.346116	1.67756	-0.166499	0.451655	-0.322445	0.845662	-0.136995	0.323805	-0.442112	1.35488	0.0991869	0.22362	-0.155946	0.301174
LP-535.3636-7.139	-0.0914661	0.276008	0.0104825	0.0178857	-0.0303021	0.0586317	0.0124759	0.0265894	-0.497687	1.08815	-0.229615	0.423072	-0.125209	0.276157	-0.48378	1.075	-0.467385	1.76494	0.268072	0.707775
LP-535.3991-7.649	0.22388	0.573012	0.465125	1.22835	0.247069	0.578074	0.299722	0.680717	0.035413	0.0339882	-0.225857	0.327014	0.288144	0.500184	-0.217572	0.333381	-0.211656	0.345042	-0.26127	0.275302
LP-535.4298-14.213	0.0066641	0.00985171	-0.137397	0.163314	-0.029027	0.0248445	0.0225696	0.0257859	-0.159554	0.0267267	0.0945816	0.0887465	0.381032	0.597671	0.181657	0.162339	-0.130527	0.115154	0.254136	0.3785
LP-535.4959-8.242	2.14514	6.28122	1.75677	9.56482	2.60466	6.91329	1.67282	6.76436	2.43494	2.66255	3.16357	8.7961	-0.00336845	0.00447064	2.3084	8.12228	-0.169719	0.23079	0.728628	1.41363
LN-538.0216-1.24	0.674938	4.79896	0.872835	5.79541	0.726343	3.72362	0.613035	2.7825	0.574716	0.832216	0.544766	1.62583	0.19524	0.401614	0.429853	1.0023	-0.151627	0.409067	-0.02995	0.0489294
LN-538.385-8.371	0.144261	0.148444	0.518693	0.614065	0.151688	0.152988	-0.0907	0.0675549	-0.17353	0.178657	-0.522843	0.426739	-0.404637	0.37323	0.179414	0.135687	-0.325217	0.33746	-0.349313	0.257623
LN-539.3203-5.444	0.0866685	0.383631	0.144119	0.488531	0.223796	0.760042	0.214649	1.01324	-0.16494	0.307051	-0.181714	0.497061	0.00665857	0.0164768	-0.10593	0.261216	-0.388736	1.56319	-0.0167737	0.0508486
LP-541.3164-5.862	-0.599056	1.17584	-0.686894	0.735221	-0.592831	0.607258	-0.4792	0.49004	-1.38858	1.05975	-0.383756	0.23385	-0.0378296	0.0242343	-0.94958	0.597137	-0.795753	1.53112	1.00483	1.53313
LN-541.3355-5.631	0.0548695	0.244822	0.129088	0.490671	0.130722	0.476791	0.177937	1.04409	-0.105871	0.281068	-0.0885103	0.258939	0.0924398	0.353736	-0.302957	1.29337	-0.236593	0.886304	0.0173605	0.0407304
LN-541.3357-5.955	0.114943	1.11354	0.176921	1.74886	0.15941	1.08206	0.162412	1.38119	-0.0923318	0.0861032	-0.00189352	0.00710344	0.219509	1.68901	-0.0289973	0.143667	-0.251742	1.56124	0.0904383	0.364673
LN-541.3721-6.212	0.339506	1.29878	0.460415	2.16594	0.534237	2.00682	0.522129	1.79749	0.239966	0.36794	-0.0764965	0.146477	0.216509	0.570942	-0.0613767	0.118205	-0.294271	0.600399	-0.316463	0.468694
LP-543.3317-6.33	-0.0627509	0.190643	-0.159471	0.443055	0.075481	0.205614	0.163332	0.521821	-0.388884	1.21931	-0.0438519	0.0754948	-0.260304	0.761044	-0.451051	1.29688	-0.464365	2.28505	0.345033	0.965857
LN-544.3013-6.071	0.274856	1.95111	0.442467	5.59827	-0.148368	1.21398	0.555519	7.61619	1.25574	1.45564	-0.496057	5.60502	-0.0146096	0.0539199	-0.312836	2.95834	1.4041	8.02316	-1.75179	5.2274
LN-544.3591-4.436	-0.0717813	0.139306	-0.124313	0.19812	-0.311734	0.555476	0.0125742	0.0160203	-0.476551	0.20204	-0.444076	0.558241	-0.0831175	0.10625	0.163748	0.193858	-0.164817	0.278461	0.0324745	0.0375339
LP-544.3611-5.981	-0.160841	0.372816	-0.222836	0.382165	-0.419817	0.809796	-0.0576863	0.0777475	-0.558134	0.0192999	-0.489237	0.633441	-0.0825589	0.0999131	0.0249719	0.0243445	-0.138317	0.19147	0.0688972	0.0690356
LP-545.3475-6.632	-0.0643878	0.144758	-0.150367	0.29205	0.231162	0.579781	0.177258	0.404183	-0.551444	0.783158	-0.0607909	0.0733127	-0.309688	0.67544	-0.516132	1.0136	-0.782606	3.00342	0.490653	0.896008
LP-547.3271-6.408	-2.58348	25.6461	-2.33619	12.1841	-3.15879	13.6477	-2.02287	10.2737	-5.4658	4.60834	-4.25533	8.53372	-0.139356	0.325508	-4.73486	8.72432	-2.30701	3.78873	1.21047	1.35378
LP-547.3633-7.003	0.146582	0.486447	0.153653	0.347062	0.303851	1.13303	0.35458	1.61665	-0.277178	0.369218	0.0756283	0.136804	-0.0328578	0.0673062	-0.37117	0.923484	-0.581028	2.59747	0.352806	0.988533
LP-547.3718-5.738	-0.252625	0.596425	-0.229846	0.355276	-0.538437	1.06251	-0.213761	0.324015	-0.996635	0.742014	-0.822313	1.07832	-0.263706	0.356605	0.0466136	0.0457848	-0.458198	0.974985	0.174322	0.232276
LP-548.4798-15.605	-0.16835	0.344817	-0.253789	0.383069	0.188854	0.349811	0.0830449	0.118353	-0.757257	1.19584	-0.179547	0.204405	-0.145949	0.211622	-0.636102	0.973786	-0.946111	3.43861	0.57771	1.3218
LP-549.3424-6.846	-2.78099	28.3553	-2.67105	13.7867	-3.53947	14.9811	-2.07962	11.2855	-5.42066	4.46245	-4.92624	9.33986	-0.181209	0.480243	-4.9135	9.34181	-1.88119	2.70874	0.494416	0.792362
LP-549.3788-7.407	-0.29082	1.18171	-0.294303	0.693564	-0.335557	0.840356	-0.313227	0.818508	-0.622379	1.0556	-0.0906574	0.111739	-0.3139	0.633492	-0.45849	0.761777	-0.286822	0.865345	0.531721	1.2726
LP-550.417-7.967	0.575754	1.10187	0.319158	0.412606	0.29743	0.285842	0.749756	1.40182	-0.25319	0.0974595	1.0053	1.5783	0.84433	1.74919	0.14882	0.150831	-0.55062	0.506636	1.25848	1.82524
LP-550.4953-15.659	0.0249262	0.0495373	-0.0995693	0.196503	0.212424	0.493985	0.313961	0.729812	-0.402761	0.151568	-0.015186	0.0199858	-0.0192002	0.0305581	-0.426455	0.819117	-0.615185	1.86811	0.387575	0.844757
LP-550.4953-16.05	-0.090719	0.242895	-0.174318	0.431252	0.14454	0.359978	0.108687	0.209734	-0.470241	0.844053	-0.0870181	0.132164	-0.0700915	0.129592	-0.409076	0.888483	-0.614781	2.61601	0.383223	0.969642
LN-552.0371-1.249	1.31487	8.11496	1.59757	10.8441	1.42753	7.84436	1.34154	5.91545	1.17613	0.772923	1.0882	2.77843	0.394105	0.547942	0.608177	0.986135	-0.251395	0.582438	-0.0879341	0.0959157
LN-552.3496-8.01	-3.00092	12.8568	-4.8748	10.4736	-4.46851	9.9875	-1.8271	3.9118	-4.15433	3.52806	-3.78558	5.26253	0.44771	0.960632	-4.59347	5.51608	0.314184	0.749693	0.368747	0.480008
LN-553.3358-5.447	0.130691	0.498036	0.177251	0.522576	0.329436	1.16298	0.330612	1.45074	-0.232713	0.275295	-0.188375	0.405791	-0.0110524	0.0231912	-0.192007	0.419289	-0.562149	2.33904	0.0443387	0.10356
LN-555.351-5.954	0.179122	1.82133	0.230656	1.84601	0.219812	1.64196	0.302373	3.26008	-0.0151865	0.521336	-0.0158888	0.0461013	0.139049	0.717292	-0.0567063	0.195727	-0.234998	1.66874	-0.000702278	0.00197795
LP-556.2012-8.038	-0.177822	0.86251	-0.124279	0.394496	-0.395261	1.95294	0.0380176	0.100408	-0.323456	1.48195	-0.492509	1.78896	-0.154442	0.462836	-0.577662	2.28006	0.0718045	0.178865	-0.169053	0.412414
LN-556.4465-5.724	-0.300593	0.305623	-0.0406786	0.0266458	-0.853907	1.19927	-0.138567	0.10396	-0.064266	0.227491	-0.326009	0.251681	0.0983941	0.0790203	-1.99266	1.5805	0.789641	0.741674	-0.261743	0.143474
LP-557.4287-7.567	-0.0944735	0.428791	-0.312547	1.48723	-0.133514	0.456512	0.0668534	0.201379	-0.536404	1.24332	0.0890739	0.200651	-0.0954405	0.258052	-0.206917	0.553646	-0.40289	2.36877	0.625478	3.34875
LN-558.3745-4.736	-0.0381864	0.0712254	-0.0550728	0.08058	-0.262014	0.466953	0.0086293	0.0115028	-0.459275	0.174387	-0.529621	0.738006	0.0121376	0.014404	0.275835	0.404285	-0.197261	0.337419	-0.0703465	0.0829804
LP-558.3765-6.208	-0.138733	0.321113	-0.243296	0.430364	-0.337238	0.624628	-0.05706	0.0777914	-0.550438	0.18617	-0.443122	0.552134	-0.120178	0.149122	0.150549	0.17412	-0.2132	0.427828	0.107316	0.147867
LN-560.4777-6.165	-0.365764	0.854916	-0.188535	0.25153	-0.486729	1.10437	-0.278564	0.485074	-0.129848	0.31081	-0.318943	0.433886	-0.157038	0.208313	-1.27083	2.20422	0.356882	0.524167	-0.189096	0.173584
LN-560.5115-7.496	1.08012	3.84881	1.2038	4.21064	1.5498	5.24423	1.01448	2.71585	1.32853	1.40384	1.00208	1.91913	0.275232	0.331462	1.00046	1.73525	-0.221269	0.336902	-0.326449	0.343896
LP-561.1563-8.037	-0.172851	0.797683	-0.0523722	0.154447	-0.379841	1.76018	0.0106171	0.0242941	-0.190438	1.21741	-0.525598	2.02718	-0.186722	0.632623	-0.640613	2.69721	0.189403	0.566237	-0.335161	1.04883
LP-561.3877-6.201	1.06162	1.64381	0.230698	0.313858	1.45035	2.8196	0.499049	0.855892	1.3696	1.53159	2.1187	3.37211	0.334939	0.3922	1.75659	3.76299	-0.0807501	0.0738563	0.749101	0.801785
LP-561.4754-7.055	-0.284992	2.18417	-0.529574	3.23476	-0.305232	1.62864	-0.176533	0.719013	-0.493522	1.30113	-0.0395584	0.0919647	-0.274094	1.1158	-0.286998	0.951684	-0.188289	0.969189	0.453963	3.19716
LP-561.5122-8.448	2.97225	4.81792	2.43397	4.95741	3.91207	5.6338	2.4927	3.96078	2.98756	1.80541	4.15057	7.62759	-0.483223	0.204377	3.05853	5.98118	-0.924508	1.37238	1.16301	2.08701
LP-562.3479-7.084	0.412774	1.30357	0.415473	0.944944	0.185491	0.336682	0.494428	1.27105	-0.342386	0.0148556	0.145508	0.229818	-0.0105399	0.0155412	0.466307	0.995391	-0.527877	1.17102	0.487894	1.31675
LN-562.3853-6.192	0.0710135	0.113185	-0.023079	0.0344057	-0.2919	0.670129	-0.0309641	0.0334791	-0.321677	0.68923	0.071779	0.076435	-0.437925	0.92086	0.440468	0.811952	-0.0297766	0.0466439	0.393456	0.509435
LP-562.4359-11.582	0.665758	0.49966	1.27196	0.845811	0.456687	1.42405	0.530626	1.47718	0.210506	0.923554	-0.299961	0.437599	0.248305	0.507275	-0.345414	0.494956	-0.246181	0.569557	-0.510467	0.919927
LP-563.5274-8.92	2.30122	7.39832	1.90873	10.5724	2.855	8.98992	1.82232	7.26011	2.63952	2.08915	3.29295	10.7888	0.0782687	0.0864941	2.5266	8.03502	-0.215473	0.375345	0.653423	1.52803
LP-564.3962-7.839	0.377096	0.811646	0.0534385	0.0582259	0.31662	0.330567	0.499088	0.866777	-0.435321	0.29506	0.924283	1.78098	0.842481	1.78862	0.0605189	0.0494679	-0.751941	0.861405	1.3596	3.56985
LN-564.5091-6.61	-0.779729	2.21012	-0.448571	0.614857	-0.493135	0.677436	-0.896408	2.07329	-0.493103	0.147796	-0.74249	1.01755	-0.0907318	0.0941097	-1.62413	2.3863	3.17777e-05	2.12574e-05	-0.249387	0.190534
LN-565.3357-5.657	0.152074	1.44214	0.22418	2.2101	0.0710853	0.406238	0.233587	1.91533	0.10782	0.0690446	0.0430445	0.157773	-0.0220186	0.0832111	-0.117639	0.473896	0.0367349	0.175273	-0.0647757	0.253785
LP-565.8804-0.963	0.372864	1.87506	0.398652	1.31525	0.520536	1.72162	0.301633	0.769967	0.321335	0.0534704	0.552848	1.39311	0.00792517	0.0092535	0.270099	0.42464	-0.199201	0.510212	0.231512	0.547212
LP-567.3294-6.639	-0.0188652	0.0432157	-0.120665	0.278411	0.295758	1.0313	0.23197	0.670155	-0.412901	0.730767	-0.0462968	0.0667517	-0.327983	0.971284	-0.416011	1.03535	-0.70866	3.02321	0.366605	0.692273
LP-567.3319-6.253	-0.0893894	0.223327	-0.108402	0.191777	0.0993772	0.178002	0.107166	0.216091	-0.567185	0.902678	-0.068687	0.0736722	-0.217857	0.37361	-0.610478	0.984778	-0.666562	2.7569	0.498498	1.02489
LN-567.3513-6.07	0.0688741	0.433201	0.138598	0.922319	-0.0272992	0.112493	0.0398723	0.152154	-0.00188612	0.0574659	0.0820797	0.284336	0.0633817	0.250377	-0.0487725	0.162176	0.0254131	0.111446	0.0839658	0.329919
LN-567.3878-6.293	0.313834	1.10122	0.479086	1.63477	0.620355	2.58107	0.452651	1.51711	0.292937	0.569051	-0.14756	0.260729	0.216791	0.528971	-0.0492033	0.0796124	-0.327417	0.732022	-0.440497	0.659165
LP-567.4189-7.963	0.370014	0.892103	0.172988	0.25873	0.16613	0.218479	0.53645	1.28507	-0.323003	0.212633	0.701843	1.42104	0.665136	1.57885	-0.0169951	0.0193688	-0.489133	0.71096	1.02485	2.15228
LN-568.011-1.262	1.48933	7.00111	1.83438	10.044	1.67061	7.61568	1.73308	8.316	1.03332	0.918447	0.676679	0.936135	0.741396	1.05524	0.220438	0.199607	-0.637296	2.27729	-0.356636	0.51245
LP-569.3476-6.476	0.0527315	0.110623	0.0906194	0.152745	0.354171	0.864031	0.222631	0.548549	-0.410674	0.766782	0.054933	0.0633038	-0.0664206	0.104507	-0.535164	0.99816	-0.764845	2.33984	0.465608	0.872062
LN-569.3668-6.234	0.190671	0.915497	0.2995	1.25603	0.235528	0.770175	0.323226	2.09757	-0.13316	0.048757	-0.0231488	0.0475134	0.159271	0.587978	-0.224921	0.675743	-0.368688	1.13041	0.110011	0.235422
LP-570.3762-5.792	-0.0489538	0.0710978	-0.120766	0.170235	-0.44282	0.864015	-0.0157819	0.0154802	-0.480286	0.270366	-0.352083	0.438662	-0.31422	0.485349	0.271956	0.381243	-0.0374658	0.0463271	0.128203	0.149021
LP-571.3267-6.348	-2.70386	25.9053	-2.55432	12.3463	-3.19763	13.2351	-2.0829	10.1352	-5.50359	4.43614	-4.43422	8.26511	-0.353536	1.04316	-4.55682	8.31579	-2.30596	3.99153	1.06937	1.32028
LN-571.3464-5.485	-0.0787919	0.292841	0.00254983	0.0061832	-0.43068	2.08525	0.126772	0.398861	-0.461575	1.36288	-0.525882	1.54654	-0.193692	0.555409	-0.399746	1.17771	-0.0308947	0.0931896	-0.0643066	0.150593
LP-571.3606-7.41	-0.336313	1.32504	-0.417729	1.09411	-0.288227	0.66541	-0.417307	1.19457	-0.572572	1.24013	0.0593209	0.071335	-0.107263	0.172169	-0.443652	0.707195	-0.284345	0.7103	0.631893	1.39729
LP-571.3628-6.858	0.106789	0.296107	0.109541	0.241702	0.505353	1.5383	0.342424	1.13353	-0.173634	0.127909	-0.249524	0.468344	-0.304665	0.716387	-0.166567	0.260307	-0.678986	1.84077	-0.0758908	0.107451
LN-571.5155-10.403	0.2082	2.56328	0.117765	1.0086	0.15923	1.42112	0.151176	1.02709	0.195002	0.73448	0.330524	3.01974	-0.000522754	0.00218738	0.389825	4.21561	0.035772	0.164996	0.135522	0.645622
LN-572.4629-9.472	0.187069	0.533742	-0.0841624	0.198554	0.297873	0.71139	0.195433	0.670666	0.130164	0.212656	0.24023	0.577539	0.253399	0.695187	0.608544	1.21457	-0.167708	0.283874	0.110065	0.182934
LP-574.4953-15.669	-0.0360051	0.0832954	-0.157431	0.360704	0.218704	0.632902	0.241409	0.59855	-0.42368	0.265896	-0.090939	0.131132	-0.133843	0.271699	-0.435297	0.924779	-0.642384	3.01991	0.332741	0.732205
LP-574.4955-11.34	0.591018	1.58805	0.551026	1.29133	0.823643	2.98547	0.920031	2.65875	-0.292294	0.152686	0.462978	0.852138	0.223481	0.412438	-0.174651	0.223522	-1.11594	3.34633	0.755272	1.29489
LP-576.5108-16.066	-0.151459	0.490349	-0.273155	0.759243	0.0140393	0.0265013	0.0428637	0.0815909	-0.545251	0.876993	-0.103068	0.154402	-0.210317	0.491625	-0.411355	0.891514	-0.559291	2.27984	0.442183	1.10541
LP-576.5109-11.891	0.259523	0.47203	0.219289	0.325439	0.756255	1.79914	0.548946	1.07834	-0.514802	0.0414948	0.168223	0.194186	-0.179654	0.270339	-0.386283	0.493548	-1.27106	2.71212	0.683025	1.05855
LN-577.3357-5.242	0.208106	0.829392	0.412677	1.79917	0.20429	0.561566	0.307785	1.40632	-0.134446	0.0444292	-0.0814998	0.14137	0.143581	0.348928	-0.349222	0.866814	-0.338736	0.955401	0.0529461	0.0848431
LN-578.3795-6.253	0.39573	1.07716	0.144124	0.243431	-0.0751489	0.13751	0.559839	1.31565	0.178753	0.589593	0.542849	1.44452	0.423139	0.863273	0.386347	0.719671	0.253902	0.346921	0.364096	0.439753
LN-579.351-5.655	0.165332	1.02931	0.216994	1.29859	0.175652	1.00536	0.295562	1.99474	0.102492	0.457937	-0.0080539	0.0201882	0.000414097	0.0011758	-0.113483	0.324266	-0.0731599	0.274953	-0.110546	0.319939
LN-580.3626-8.409	-3.81749	18.5251	-5.3787	10.0468	-5.22482	9.69036	-2.6426	6.5294	-5.23215	3.27865	-5.10576	5.292	0.291291	0.441611	-5.33633	5.32596	-0.00732647	0.0122685	0.126388	0.136654
LN-581.3667-6.063	0.158691	1.11071	0.214176	1.29174	0.22795	1.06635	0.285261	2.19268	-0.0091159	0.100907	-0.0417913	0.111117	0.0725958	0.282688	-0.0918764	0.282871	-0.237066	1.0249	-0.0326754	0.0949838
LP-581.8543-0.963	0.50839	1.61902	0.533674	1.50485	0.714552	2.68622	0.747669	1.95527	0.140988	0.199412	0.358805	0.611622	0.424996	0.772245	-0.0808319	0.090784	-0.573564	1.78146	0.217817	0.320818
LP-582.2469-7.414	0.967531	1.15998	1.18244	1.19007	0.227453	0.241837	1.52699	3.20392	-0.666185	0.793159	-0.39361	0.356355	0.715446	1.08494	-1.26975	1.33699	-0.893638	1.05492	0.272575	0.220023
LP-582.3381-5.315	0.106299	0.0753481	-0.219697	0.22519	-0.214314	0.173711	0.278072	0.138671	-0.00239895	0.300995	-0.0148351	0.0106503	-0.770123	0.970186	0.444668	0.524711	0.211915	0.134603	-0.0124361	0.00689442
LP-582.5696-8.469	0.578086	2.40332	0.610244	2.0465	0.992744	3.66521	0.603719	1.81019	0.551871	0.507808	0.813949	1.84194	-0.0279494	0.0281778	0.128093	0.134824	-0.440872	1.13081	0.262078	0.407903
LN-583.3823-6.498	0.396112	2.58299	0.403829	2.26601	0.402356	2.13236	0.590952	3.7544	0.195304	0.150802	0.175967	0.461127	0.369792	1.55896	0.0989379	0.219585	-0.207051	0.717092	-0.0193368	0.0350754
LP-583.3974-7.766	0.0255466	0.0463129	-0.0929718	0.153307	0.1546	0.260274	0.418394	1.16374	0.133762	0.736751	-0.0632597	0.0724843	0.0800642	0.105311	-0.82111	1.48054	-0.0208377	0.0245272	-0.197021	0.210508
LP-583.4958-8.025	2.35059	4.59546	1.86606	6.30539	2.82481	7.06209	1.84768	5.56845	2.44967	2.51579	3.52535	6.80737	-0.102045	0.0959771	2.39731	7.609	-0.375146	0.593405	1.07568	1.89145
LN-583.985-1.271	1.61298	3.48278	1.88913	4.50858	2.14138	1.89188	2.08046	5.00549	1.65648	0.064175	0.425872	0.326886	0.883847	0.920945	-0.407899	0.223081	-0.484891	0.270735	-1.23061	0.434863
LP-584.2619-7.416	0.884623	1.20521	1.12166	1.27294	0.252836	0.277112	1.3907	3.43683	-0.632046	0.802852	-0.335354	0.291326	0.71785	1.18643	-1.12641	1.19575	-0.884881	1.04512	0.296691	0.227524
LP-585.4127-8.199	-0.336811	0.906921	-0.315867	0.673755	-0.244237	0.45821	-0.165912	0.256352	-0.414176	1.00507	-0.245346	0.338092	0.137984	0.175982	-1.01044	1.87164	-0.169939	0.234227	0.168829	0.187345
LN-586.4788-10.174	0.304902	2.08036	0.229778	1.21874	0.498213	2.16924	0.37398	2.44666	0.129549	0.00560606	0.229986	0.941805	0.320364	1.84026	0.387481	1.43218	-0.368664	1.09954	0.100436	0.241171
LN-586.4964-5.962	-0.484918	2.36995	-0.423528	1.11312	-0.277487	0.652459	-0.522081	1.91633	-0.356249	0.81891	-0.56581	1.27148	-0.0941418	0.172177	-0.468829	1.0164	-0.078762	0.116242	-0.209561	0.317985
LN-587.5103-8.613	0.413235	0.847961	0.484066	0.799247	1.02758	2.15611	0.122703	0.164015	1.23514	1.38916	0.507509	0.624261	-0.183489	0.207026	0.695461	1.07863	0.207555	0.23945	-0.727629	0.762246
LP-588.3866-5.778	-0.0910473	0.166018	-0.159282	0.259229	-0.433152	0.879433	0.035951	0.0422989	-0.515294	0.375947	-0.283919	0.353876	-0.286575	0.451848	-0.0493024	0.0522013	-0.0821416	0.119658	0.231375	0.353656
LN-589.3356-5.596	0.144752	1.15301	0.135409	0.845031	0.313231	1.39307	0.252452	1.92356	0.059098	0.0410909	-0.00163918	0.00409781	-0.0199604	0.0544853	0.0586347	0.206531	-0.254133	0.830336	-0.0607372	0.152227
LP-589.4465-8.302	0.393712	1.86389	0.298166	1.10667	0.303175	1.11595	0.698387	3.81119	0.0721647	0.258402	0.377275	0.951212	0.28288	0.702076	-0.241299	0.504919	-0.23101	0.660061	0.30511	0.616734
LN-590.4527-8.315	-0.189146	2.07765	-0.428069	4.74359	-0.159697	1.24832	-0.084985	0.492318	-0.188067	0.583869	-0.0803286	0.352688	0.00446625	0.0164879	-0.0448754	0.177637	-0.0283703	0.121275	0.107738	0.473016
LN-591.3514-5.875	0.0885266	0.399897	-0.00487251	0.0141168	0.322775	1.54645	0.195634	0.912577	-0.0511846	0.137506	0.00264893	0.00549787	-0.101944	0.288229	0.134132	0.356145	-0.37396	1.47036	0.0538335	0.104294
LN-592.3952-6.35	0.10283	0.259278	-0.090077	0.163326	-0.107545	0.22042	0.225055	0.544769	-0.108936	0.0660955	0.276968	0.647169	0.102229	0.179101	0.0488275	0.0616611	-0.00139055	0.00203637	0.385904	0.869804
LP-592.5061-11.343	0.333102	0.87578	0.219415	0.448043	0.47702	1.55722	0.670305	1.85826	-0.39105	0.0462806	0.292678	0.488699	0.0434518	0.0650656	-0.344122	0.53685	-0.86807	3.21024	0.683728	1.48283
LP-593.3688-6.807	-1.11064	5.38152	-0.694843	1.62648	-1.06886	3.17587	-0.917913	2.45623	-2.20872	2.2981	-2.17533	3.18675	-0.495255	0.937485	-2.25966	3.32323	-1.13986	3.23528	0.0333816	0.0203004
LN-594.4115-10.839	-4.59975	22.6597	-7.39694	11.3139	-7.01133	10.9338	-3.25151	8.45736	-6.11963	3.62504	-6.48432	6.02013	0.103037	0.157426	-6.32786	6.00952	0.891699	0.827562	-0.364686	0.18727
LP-594.4848-8.117	-0.44482	1.77294	-0.789433	2.57212	-0.287913	0.585654	-0.145414	0.276263	-0.705145	1.00182	-0.275076	0.422794	-0.281779	0.57231	-0.671091	1.35021	-0.417231	0.841858	0.430069	0.941713
LP-595.3271-6.276	-2.75019	19.8831	-2.68711	9.73457	-3.49236	10.8048	-2.03391	7.38755	-5.35009	3.76028	-4.82127	6.52802	0.0826882	0.155835	-4.70662	6.50225	-1.85772	2.56387	0.528817	0.437324
LP-595.4081-8.417	0.411992	0.694949	0.00983475	0.00993854	-0.0376116	0.0413897	0.779368	1.23771	-0.0656343	0.0112296	0.583686	1.22423	0.600959	1.17731	0.0788003	0.093729	-0.0280227	0.0235132	0.64932	0.934786
LN-595.5152-9.072	-0.0321624	0.118003	-0.0123793	0.0309171	-0.00545502	0.0149882	-0.00518279	0.0129592	-0.0829706	0.152792	-0.108393	0.253958	-0.0176482	0.0416986	-0.0629264	0.138303	-0.0775156	0.307353	-0.0254221	0.0625944
LN-596.547-9.896	-1.35856	7.92417	-3.52694	15.2247	0.149597	0.47486	-2.56274	12.2567	-0.677665	0.945066	0.132607	0.367936	-0.0411517	0.104607	-0.227072	0.726663	-0.827262	2.84463	0.810272	2.19073
LN-598.3096-5.251	0.62815	4.22705	0.659995	4.24516	0.748635	3.99022	0.65021	3.02388	0.556083	0.534107	0.500659	1.60153	-0.107818	0.197599	0.628491	1.7584	-0.192552	0.499412	-0.0554244	0.085735
LP-598.4952-15.292	0.128747	0.364667	0.106449	0.245931	0.192372	0.621537	0.358758	1.07915	-0.151569	0.0638418	0.0399254	0.0606459	0.0247415	0.0423654	-0.350302	0.798033	-0.343941	1.15628	0.191494	0.307932
LN-599.1936-7.139	0.0575953	0.254821	0.184724	1.20125	-0.140674	0.71355	0.242583	1.64388	0.146371	0.661509	-0.403344	2.68404	-0.0646648	0.243755	-0.327668	2.44879	0.287045	1.15676	-0.549715	1.87309
LN-600.4943-10.17	0.202046	1.0823	0.0949884	0.348923	0.345993	1.49796	0.299613	1.7926	0.0521937	0.325765	0.111281	0.381294	0.173215	0.819159	0.300822	0.996786	-0.293799	0.920531	0.0590868	0.140621
LN-601.3356-5.204	-0.240303	0.447129	-0.28007	0.335559	-0.229043	0.255064	-0.0308818	0.0317648	-0.877496	1.06382	-0.286401	0.222784	0.154202	0.144622	-0.650761	0.565113	-0.648454	1.14799	0.591096	0.854955
LN-601.5259-9.262	0.466546	1.07251	0.602828	1.2385	1.0096	2.16276	0.22081	0.42292	1.02892	1.38266	0.430898	0.569969	-0.174021	0.281124	0.656784	1.25651	0.0193117	0.0186589	-0.598017	0.645565
LP-602.5264-16.082	0.00538412	0.0126084	-0.0298916	0.0563087	0.157015	0.407822	0.157169	0.357935	-0.352598	0.425668	-0.0204656	0.027406	-0.00673918	0.0106504	-0.262396	0.487347	-0.509612	2.37825	0.332132	0.833259
LP-602.5265-11.96	0.15424	0.231629	0.116774	0.136234	0.58648	1.2044	0.408711	0.640303	-0.712878	0.42903	0.103307	0.106998	-0.12676	0.157948	-0.419057	0.527569	-1.29936	2.70258	0.816185	1.42379
LN-603.351-5.605	0.159385	0.836639	0.178839	0.836423	0.393961	1.45199	0.335025	2.17427	-0.0224399	0.331	-0.0173204	0.0351512	-0.0599341	0.151407	-0.159019	0.509168	-0.416401	1.20534	0.00511954	0.00844125
LP-604.5419-16.488	-0.181887	0.57316	-0.225924	0.50684	0.0284824	0.0487003	-0.0774466	0.129161	-0.281242	0.134365	-0.152796	0.204401	-0.221423	0.394581	-0.35952	0.562917	-0.309724	0.948657	0.128446	0.213395
LN-605.3667-5.864	0.107126	0.385818	0.0825375	0.223017	0.476538	1.71009	0.338565	1.586	-0.190534	0.635396	-0.124018	0.244021	-0.230048	0.673404	-0.202595	0.469067	-0.667072	2.16588	0.0665164	0.113144
LP-605.4134-5.783	-0.168841	0.280602	-0.284351	0.45686	-0.608496	1.23503	-0.111127	0.116647	-0.718005	0.504748	-0.459359	0.537595	-0.492902	0.788004	0.173958	0.197979	-0.109509	0.148681	0.258646	0.30932
LN-607.3464-5.665	-2.2431	24.3085	-2.05359	12.6965	-3.01131	15.2341	-1.65097	9.79015	-4.67415	5.0106	-3.88333	9.75883	-0.0947706	0.217521	-4.22624	9.96454	-1.66284	2.75615	0.790822	1.32132
LP-607.457-9.057	-0.0231713	0.064102	-0.0624353	0.131518	-0.1834	0.525811	0.0559045	0.129293	-0.320296	0.746567	-0.0373406	0.0588085	-0.0053019	0.009132	-0.100415	0.174529	-0.136897	0.450245	0.282956	0.923885
LN-608.478-6.05	0.013984	0.0246591	0.136995	0.21525	0.349257	0.678889	0.128426	0.227472	-0.277759	0.133126	-0.200486	0.244314	-0.0939749	0.115075	-0.390073	0.519401	-0.627016	1.16935	0.0772721	0.0719526
LN-609.2352-7.023	0.157746	1.00537	0.367107	5.31657	-0.111533	0.82662	0.361002	4.09833	0.178879	0.303256	-0.5394	5.42464	-0.0575434	0.338072	-0.36061	3.0309	0.290411	1.48354	-0.718278	2.81863
LN-609.3622-5.092	-1.32078	8.19722	-1.05884	3.70935	-1.74853	10.9549	-0.741041	3.73398	-3.73018	4.64848	-3.35634	8.64067	-0.310221	1.06289	-3.47596	8.84663	-1.98165	6.48803	0.373839	0.227365
LP-609.5328-11.343	0.271511	0.637246	0.112665	0.188898	0.51602	1.58497	0.636223	1.69795	-0.461216	0.0317492	0.225368	0.339498	4.42801e-05	5.96067e-05	-0.370349	0.545097	-0.977236	3.06099	0.686585	1.2888
LP-610.3685-5.784	-0.105367	0.206093	-0.164941	0.276248	-0.421655	0.857801	0.0473387	0.0593462	-0.523213	0.405527	-0.27457	0.343043	-0.272825	0.428728	-0.165765	0.193932	-0.101558	0.155171	0.248643	0.399625
LN-611.4141-7.006	0.136664	0.655426	0.204937	0.718504	0.0733551	0.201856	0.146336	0.575006	-0.0533601	0.245724	0.15742	0.369368	0.142909	0.38925	-0.0797655	0.159676	-0.126715	0.482483	0.21078	0.789986
LP-611.5114-8.124	-0.485057	2.24844	-0.786773	3.0207	-0.511316	1.77076	-0.225461	0.558204	-0.80286	1.27563	-0.223026	0.387966	-0.391526	1.09281	-0.807709	2.28085	-0.291544	0.670836	0.579834	1.31273
LN-611.5467-10.368	-0.0173579	0.0568801	-0.0257778	0.0592849	0.220972	0.631568	0.0674818	0.182356	-0.205258	0.952661	-0.0321147	0.0602928	-0.0675151	0.148776	-0.183456	0.415563	-0.42623	1.38642	0.173144	0.526438
LP-611.5478-7.514	-0.702053	2.68289	-1.22778	6.45718	-1.36253	7.17406	0.0455305	0.0648094	0.115692	0.371494	-1.31504	3.84833	0.0752787	0.159379	-1.54161	4.43486	1.47822	7.57258	-1.43073	4.09775
LP-611.5482-11.893	0.046498	0.0658738	-0.17247	0.247438	0.607522	1.57171	0.447581	0.803753	-0.720584	0.371883	0.000729311	0.000693713	-0.132429	0.18372	-0.570555	0.772035	-1.32811	3.59896	0.721313	1.20832
LP-611.5848-11.416	-0.0573822	0.146188	-0.133274	0.278094	0.314106	0.736067	-0.20255	0.492182	0.275937	0.34094	0.0692184	0.0906094	-0.102733	0.164014	0.245495	0.447764	-0.0381694	0.0520505	-0.206718	0.257789
LN-612.5122-6.165	-0.258773	1.3449	-0.17666	0.587118	-0.218384	0.587462	-0.254434	0.890169	0.0188622	0.278924	-0.187344	0.399823	-0.0652529	0.12537	-0.56356	1.66792	0.237246	0.563593	-0.206206	0.407776
LN-612.5301-6.654	-0.0669635	0.234702	-0.0690235	0.204269	0.0417636	0.115287	0.00561068	0.013456	-0.00379781	0.179397	-0.027836	0.0600518	0.0617314	0.169976	-0.279217	1.0315	-0.0455614	0.10259	-0.0240382	0.0413761
LN-613.2099-7.661	0.150093	1.30199	0.310067	4.65038	0.0314262	0.137933	0.285413	3.12578	0.125186	0.212092	-0.297826	2.28079	0.0888959	0.48674	-0.197613	1.20393	0.0937599	0.37528	-0.423013	2.16177
LN-613.3357-5.534	0.0047407	0.0137827	0.0486108	0.118565	0.053771	0.148285	0.0930141	0.281503	-0.182342	0.944458	-0.0736656	0.149827	-0.0432967	0.108616	-0.238136	0.673705	-0.236113	1.01888	0.108677	0.287044
LP-614.4513-7.762	-0.234471	0.506372	-0.610346	1.38447	-0.398253	0.793735	0.242585	0.449035	-0.38252	0.0124478	-0.0625964	0.0722525	-0.223337	0.374625	-1.12424	2.11932	0.0157329	0.0170231	0.319924	0.436727
LP-614.4879-11.341	0.319104	0.838756	0.201363	0.405028	0.467112	1.51627	0.654774	1.8109	-0.394066	0.0606159	0.289218	0.481721	0.0357326	0.0526891	-0.35422	0.556534	-0.861177	3.25009	0.683283	1.5204
LN-615.5414-9.291	0.390198	0.864334	0.457271	0.81781	1.03453	2.64417	0.122101	0.202987	1.26037	1.56825	0.451214	0.609301	-0.134862	0.184262	0.67548	1.2974	0.225843	0.280508	-0.809157	0.859883
LP-616.4179-6.158	0.0361718	0.0830893	-0.0495663	0.096931	-0.0902122	0.163628	0.124465	0.226129	-0.400105	0.137141	-0.170467	0.275683	-0.111425	0.206738	0.208505	0.401568	-0.309893	0.665967	0.229638	0.432481
LP-616.5034-11.891	0.119294	0.204057	0.0184256	0.0227434	0.659078	1.45029	0.39089	0.719172	-0.47127	0.118653	0.186689	0.214506	-0.110023	0.143483	-0.494002	0.625467	-1.13035	2.3438	0.657959	1.01095
LP-616.5059-10.885	0.479662	1.07767	0.406044	0.839484	0.594006	1.73756	0.813674	1.79311	-0.115108	0.211035	0.37928	0.630478	0.108028	0.167434	-0.229015	0.29445	-0.709114	1.43194	0.494389	0.558817
LP-617.5375-8.234	-0.421304	1.67302	-1.11349	7.33024	0.0433635	0.0849373	-0.801031	4.02742	0.0174814	0.156563	0.497185	1.71177	-0.0122314	0.029863	0.145144	0.39942	-0.0258822	0.0416723	0.479704	1.28519
LN-618.4834-8.942	-0.288975	3.33027	-0.551379	5.8281	-0.16642	1.04264	-0.109747	0.568778	-0.190414	0.790191	-0.243638	1.34911	-0.0635937	0.25984	-0.208411	1.1525	-0.0239944	0.0799672	-0.0532239	0.165024
LP-618.5214-11.416	0.191553	0.422567	0.0684785	0.110368	0.325604	0.838334	0.477153	1.1266	-0.480701	0.15524	0.148698	0.202958	-0.00186455	0.00265366	-0.247783	0.374201	-0.806304	2.29319	0.629399	1.02977
LP-618.6052-8.055	-0.311801	0.437333	-0.746638	1.03252	0.230781	0.241788	-0.920917	1.13051	-1.08563	0.628317	0.704042	0.778767	0.552695	0.846995	0.0895601	0.0648087	-1.31641	2.00306	1.78967	2.37622
LN-620.2937-4.752	1.17009	6.47699	1.22884	6.47593	1.48853	6.68245	1.38193	6.7878	0.977477	0.960004	0.878107	2.16809	0.114623	0.136281	0.742836	1.47826	-0.511055	1.33426	-0.0993702	0.110164
LP-621.6053-12.717	-0.631131	3.54524	-0.859671	3.1228	-0.535233	1.48472	-0.642878	2.03383	-0.782541	1.61421	-0.215147	0.310768	-0.206428	0.348864	-0.607602	1.1541	-0.247308	0.516043	0.567394	1.36192
LP-622.5316-13.306	0.0987982	0.168434	0.200037	0.3172	0.260708	0.464652	0.263973	0.413183	0.00957627	0.398137	-0.383211	0.42019	-0.0344609	0.0362526	-0.128646	0.119587	-0.251132	0.425395	-0.392788	0.449959
LN-623.2506-7.524	0.150166	1.13971	0.380819	9.20945	-0.158638	1.85308	0.330835	5.89939	0.0904676	1.06642	-0.521334	8.2819	-0.123922	1.38087	-0.39133	6.03397	0.249106	1.57281	-0.611801	3.23633
LN-623.5467-9.756	0.0231096	0.0615389	0.0118447	0.0223464	0.209346	0.662353	0.154292	0.472205	-0.0662308	0.0774709	-0.0136244	0.0231823	0.0475005	0.103624	-0.236821	0.517775	-0.275577	0.938695	0.0526065	0.112102
LN-624.4943-9.705	0.39264	0.81707	0.390359	0.633644	0.988776	2.54865	0.610533	1.52068	-0.268594	0.0784945	0.237013	0.269453	0.487408	0.950142	-0.0221364	0.0175935	-1.25737	2.75351	0.505607	0.674457
LN-624.5782-10.616	-1.24269	4.78354	-3.30968	7.29919	0.474689	0.912363	-2.31238	5.75251	-0.21093	0.0878975	0.244844	0.356365	-0.0373508	0.0418426	-0.194059	0.244679	-0.685619	1.17117	0.455774	0.687877
LP-627.1868-7.737	0.582883	4.96514	0.63899	3.41019	0.601974	2.92268	0.4694	2.16385	0.250323	0.801416	0.597389	2.26774	-0.282313	0.629106	0.673482	3.07286	-0.351652	1.47755	0.347067	1.47389
LN-627.2253-7.66	0.147944	0.973381	0.330039	3.97267	-0.0382935	0.162629	0.331188	3.29693	0.122848	0.0556353	-0.438026	3.47107	-0.104841	0.556902	-0.301048	1.91811	0.161141	0.606171	-0.560874	2.16394
LN-627.3509-5.533	0.227302	0.792493	0.273794	0.852766	0.349498	1.0529	0.462898	1.79535	-0.133861	0.511883	-0.0241022	0.030124	-0.0233005	0.0417353	-0.290466	0.574155	-0.483358	1.64719	0.109759	0.172512
LN-629.3666-5.726	0.353263	1.55681	0.348011	1.34042	0.711586	2.15593	0.582666	2.92045	-0.099816	0.255955	0.190802	0.340554	0.2153	0.659001	-0.0836296	0.161137	-0.811402	1.96433	0.290618	0.480096
LN-630.4116-5.887	-0.277904	1.01912	-0.342748	0.877362	-0.054415	0.103508	-0.201786	0.508039	-0.218225	0.82975	-0.0903067	0.113715	-0.0757641	0.119765	-0.524608	0.960825	-0.16381	0.305923	0.127918	0.138188
LN-631.3458-5.611	-2.59863	31.1656	-2.39498	16.4846	-3.12118	18.0434	-2.01036	13.1009	-5.26577	5.38326	-4.43077	11.8757	-0.200762	0.628566	-4.45488	11.8896	-2.14459	3.72537	0.835003	1.59124
LP-633.4447-6.158	0.0574013	0.11722	0.00560548	0.00856571	-0.0671357	0.105701	0.16956	0.289581	-0.455548	0.137389	-0.307413	0.481956	-0.0915737	0.142045	0.230136	0.389704	-0.388412	0.787969	0.148135	0.210502
LP-633.5327-10.891	0.408701	0.814936	0.301862	0.482106	0.39787	0.858448	0.711834	1.44241	-0.269618	0.0546658	0.439361	0.698878	0.124107	0.178965	-0.256516	0.32068	-0.667488	1.12307	0.708979	0.830023
LN-633.6026-11.513	0.0165752	0.0506454	0.0631553	0.148441	0.0954238	0.259894	0.0749878	0.225497	-0.238843	0.488035	-0.00695592	0.0123702	0.167931	0.442863	-0.215431	0.563287	-0.334267	1.26048	0.231887	0.668498
LN-634.0399-1.249	1.3398	8.18802	1.62084	10.7219	1.4412	7.67141	1.36527	6.04059	1.14849	0.902424	1.11836	2.77497	0.420802	0.547987	0.637642	0.997654	-0.292704	0.758289	-0.0301321	0.0325945
LN-634.3905-5.11	0.120654	0.199532	0.0778064	0.110467	-0.316518	0.511123	0.018574	0.0191465	-0.0794477	0.0773518	-0.215149	0.21362	-0.436604	0.657399	0.629798	1.1463	0.23707	0.386106	-0.135702	0.142406
LP-635.3789-6.808	-1.79694	11.2482	-1.84529	6.28128	-2.44801	7.62243	-0.932579	2.91753	-4.81977	3.31422	-4.55122	5.17623	-0.200045	0.380068	-4.67073	5.20352	-2.37176	10.4394	0.268543	0.258967
LP-635.4156-7.032	-1.1541	5.50311	-1.13047	3.03867	-1.00964	2.73354	-0.540767	1.12012	-2.59487	2.32673	-2.47053	3.12114	-0.51562	0.926699	-2.45807	3.10333	-1.58523	7.98201	0.124341	0.128263
LP-635.5483-11.415	0.266643	0.601452	0.194775	0.342524	0.381507	0.922404	0.517267	1.17256	-0.381611	0.0560816	0.26849	0.40767	-0.0196181	0.0271296	-0.257813	0.365871	-0.763118	1.83224	0.6501	1.03856
LN-636.4581-8.107	0.122825	0.292857	0.041801	0.0810536	0.00591569	0.00983839	0.238561	0.43996	-0.263842	0.781221	0.146321	0.262748	0.371717	1.06444	0.0110674	0.0156929	-0.269758	0.660289	0.410164	1.2545
LN-636.5125-6.059	0.163839	0.96382	0.268871	1.48757	0.212693	0.583599	0.00892613	0.0266125	0.168205	0.609245	0.177225	0.59959	0.145386	0.442817	0.222065	0.80886	-0.0444889	0.0798755	0.00902026	0.0189003
LN-637.2661-7.522	0.183422	1.0314	0.404072	4.79904	-0.091071	0.462273	0.410315	3.85524	0.152714	0.199611	-0.567768	4.12022	-0.121698	0.6666	-0.418861	2.42437	0.243785	1.02132	-0.720482	2.5959
LP-638.4878-10.893	0.492634	1.09815	0.400981	0.843735	0.624559	1.86501	0.839885	1.83079	-0.115052	0.209467	0.391726	0.668771	0.102487	0.160312	-0.211769	0.272877	-0.73961	1.53156	0.506778	0.589682
LN-638.51-10.394	0.321693	1.16064	0.361229	1.08172	0.681254	2.60527	0.549782	2.24305	-0.300268	0.0672258	0.0821598	0.121361	0.142836	0.291239	-0.160016	0.224922	-0.981522	3.41996	0.382428	0.770693
LN-639.3359-4.757	2.31002	3.6732	2.75187	4.60685	1.87779	2.59324	2.70913	6.43219	0.750087	0.61645	0.929431	0.580087	1.07805	0.911021	-0.925186	0.371042	-1.1277	1.32363	0.179344	0.0944819
LN-639.3361-5.479	-1.98503	8.11851	-3.11011	6.97892	-3.82496	7.25228	-0.735626	1.42805	-4.23147	2.74276	-4.76414	4.1299	-0.50964	0.91013	-5.63305	4.23359	-0.406504	0.589383	-0.532673	0.701383
LP-640.5032-11.419	0.189598	0.427728	0.0686196	0.112312	0.319307	0.810478	0.470029	1.13819	-0.470175	0.145747	0.144428	0.197934	0.00473036	0.00684204	-0.234106	0.353852	-0.789483	2.19213	0.614603	1.00153
LN-641.241-8.241	0.138619	1.21443	0.24293	2.82357	0.0225878	0.109056	0.312582	4.04631	0.174753	0.254978	-0.260232	1.8895	0.0381442	0.166203	-0.198681	1.31549	0.152165	0.752764	-0.434985	2.04826
LP-641.5717-12.124	-0.0947602	0.224316	-0.292155	0.652401	-0.165623	0.326893	-0.038992	0.0593033	-0.532734	1.00432	0.296827	0.498185	-0.0861719	0.126912	-0.25835	0.369383	-0.367111	1.16056	0.829562	2.50249
LP-643.5871-12.724	-0.647866	3.64164	-0.935755	3.54408	-0.561433	1.5451	-0.65494	2.09906	-0.790752	1.43373	-0.1799	0.261628	-0.207304	0.345066	-0.593156	1.14436	-0.229318	0.401094	0.610852	1.456
LP-644.4884-8.053	-0.110584	0.16094	-0.497888	0.779072	-0.778412	1.37572	-0.145825	0.177798	-0.63057	0.906944	0.360278	0.34259	0.340908	0.421726	0.154626	0.148495	0.147841	0.223375	0.990848	1.22666
LP-644.5345-12.581	-0.0603274	0.105758	-0.211279	0.350634	0.367301	0.677162	0.191331	0.302008	-0.569758	0.319747	0.0408404	0.0402783	-0.179869	0.259689	-0.499928	0.677232	-0.937059	2.11684	0.610599	1.12234
LP-644.5525-13.083	-0.248307	0.799099	-0.334787	0.804725	-0.445605	1.20202	-0.169263	0.315155	-0.459939	0.914593	-0.24014	0.351621	-0.303878	0.575134	-0.24301	0.343431	-0.0143342	0.0240966	0.219799	0.39194
LN-645.6028-11.143	0.175595	0.824976	0.251203	0.860227	0.348561	0.974436	0.254804	1.09959	-0.0827468	0.336144	0.0825605	0.166085	0.0778852	0.187976	-0.115944	0.244485	-0.431308	1.11912	0.165307	0.443961
LP-645.6054-12.095	0.0528865	0.137671	-0.0415427	0.0798941	0.0393094	0.0719285	0.0868769	0.206905	-0.375693	1.22738	0.323553	0.772296	-0.149328	0.36067	-0.122364	0.216337	-0.415002	1.0902	0.699246	2.14322
LP-646.5679-13.43	-0.206537	1.22699	-0.197983	0.960452	-0.192649	0.776211	-0.126301	0.384574	-0.325613	0.81532	-0.34984	1.0261	-0.241406	0.696876	-0.271065	0.759894	-0.132964	0.474187	-0.0242271	0.0452294
LN-648.4059-5.11	0.0953897	0.164598	0.0644991	0.0971402	-0.315467	0.583137	0.0721709	0.0876449	-0.109422	0.0633247	-0.250486	0.28948	-0.381788	0.670853	0.469621	0.848901	0.206045	0.329215	-0.141064	0.14944
LP-649.3942-6.931	-1.93896	13.3789	-1.90016	6.84586	-2.20878	7.43826	-1.1108	3.83828	-5.37691	3.189	-4.86374	5.42204	-0.294192	0.600318	-5.06505	5.45626	-3.16813	12.8001	0.513169	0.599478
LP-649.4313-7.14	-1.16713	8.70845	-1.02012	4.45797	-1.02713	4.3761	-0.620734	2.19084	-3.04416	3.31296	-2.33816	4.68193	-0.376295	0.997234	-2.86853	5.30196	-2.01703	10.9974	0.706005	1.18184
LP-649.8413-0.963	0.569989	1.55428	0.640382	1.48006	0.584753	1.91586	0.90272	2.44423	0.0864803	0.102093	0.144979	0.166777	0.336686	0.485823	-0.226946	0.254015	-0.498273	1.78198	0.0584983	0.0768936
LN-650.0139-1.261	1.57151	8.12422	1.89907	11.5873	1.73532	7.965	1.78061	8.60237	1.11722	1.01521	1.00061	1.74345	0.768548	1.05007	0.275405	0.252992	-0.618101	2.1412	-0.116611	0.133538
LN-651.282-8.079	0.196741	1.51112	0.41097	10.302	-0.128752	1.21051	0.428849	7.64877	0.118616	0.880231	-0.533511	9.18431	-0.0378464	0.324641	-0.419117	6.346	0.247368	1.19978	-0.652127	2.68494
LN-652.6097-11.327	-1.04882	2.87111	-2.38708	3.57444	0.701884	0.879896	-1.80427	2.84122	0.250766	0.310111	0.350432	0.366506	-0.0172318	0.0141006	-0.347829	0.296751	-0.451118	0.442951	0.0996666	0.0851659
LN-653.5938-11.08	0.012289	0.0307396	0.0390038	0.0729631	0.379898	1.16518	0.00817094	0.0171137	-0.21436	0.573858	0.151108	0.308217	0.172203	0.42181	-0.200716	0.395838	-0.594258	1.90372	0.365468	1.18351
LN-654.4105-6.279	0.344284	1.15104	0.473544	1.86638	0.739045	2.80536	0.224217	0.491873	-0.193169	0.336294	0.0984931	0.143126	0.0458595	0.079811	0.505006	1.15486	-0.932214	2.90409	0.291662	0.435654
LN-655.2565-8.241	0.101647	0.550667	0.264071	2.20366	-0.0643255	0.309346	0.294055	2.3995	0.0709488	0.455745	-0.475755	2.95241	-0.0536557	0.198718	-0.317786	1.67875	0.135274	0.654042	-0.546704	2.7257
LN-656.4777-5.85	-0.448728	0.621445	-0.234552	0.182171	-0.217483	0.180638	-0.510918	0.506091	-0.679495	0.674458	-0.219504	0.11541	0.0745466	0.0481186	-1.29527	0.758433	-0.462012	0.552779	0.459991	0.320722
LP-659.5482-11.291	-0.401349	0.786255	-0.478506	0.72591	-0.10227	0.113715	-0.186385	0.187645	-1.10784	0.71903	-0.256772	0.208372	-0.572293	0.710205	-0.995609	1.00967	-1.00558	2.02427	0.851073	1.03002
LN-660.5119-5.854	0.0179659	0.0560763	0.171465	0.56755	0.227859	0.964164	-0.0204317	0.0664255	-0.0169552	0.128026	-0.0812007	0.211048	0.34177	1.107	-0.185292	0.608261	-0.244814	0.82198	-0.0642455	0.129433
LN-660.5139-8.16	0.0119623	0.0524688	0.0533854	0.223901	-0.0575734	0.289203	0.0971412	0.493812	-0.0985582	0.787957	-0.106975	0.371503	0.152708	0.68705	-0.172075	0.760087	-0.0409848	0.180733	-0.00841653	0.0210625
LN-660.5302-6.379	0.35487	0.321615	0.189913	0.207465	0.801565	1.30863	0.849199	0.699266	-0.430736	0.15706	0.202726	0.155561	0.0441581	0.0354051	-0.784336	0.635239	-1.2323	1.91623	0.633462	0.638993
LN-661.355-5.659	0.262085	2.17467	0.325508	2.52717	0.332219	3.28924	0.372029	3.60783	0.246218	0.260114	0.101607	0.352332	0.0738367	0.331128	-0.00610759	0.0153889	-0.0860012	0.361705	-0.14461	0.415516
LN-662.4217-5.428	0.275928	0.957104	0.26636	0.78347	0.069424	0.133424	0.273125	0.666861	-0.0629102	0.143555	-0.106564	0.16702	-0.0772965	0.149775	0.60033	2.04302	-0.132334	0.254018	-0.043654	0.0608724
LN-662.5099-9.93	0.506375	1.35419	0.532372	1.26206	0.523464	1.37461	0.787809	1.98574	0.216574	0.375213	0.183469	0.221711	0.120047	0.164402	-0.0305334	0.0303247	-0.306889	0.502498	-0.033105	0.0271513
LN-662.5271-6.214	-0.296615	0.915756	-0.230786	0.479076	-0.0326861	0.0585397	-0.40044	1.46336	-0.182626	1.46569	-0.0535819	0.0667626	0.251292	0.437045	-0.510997	0.984038	-0.14994	0.269457	0.129044	0.146486
LP-662.5628-13.566	-0.0380922	0.0598612	0.180447	0.260399	-0.419718	1.16357	-0.0114134	0.0165275	-0.0321163	0.150946	-0.285761	0.38274	0.144345	0.220504	-0.462188	0.822428	0.387602	0.723596	-0.253645	0.243232
LP-663.447-7.523	-0.84655	3.28295	-0.691141	1.54386	-0.726325	1.74957	-0.391922	0.690519	-2.16825	2.06989	-1.9477	2.52571	-0.316051	0.474384	-1.94458	2.46383	-1.44193	6.3883	0.220551	0.236066
LP-663.5944-15.574	-0.236566	0.900994	-0.398964	1.4625	-0.655593	2.81589	-0.163443	0.390732	-0.282514	0.527577	-0.112807	0.174013	-0.190917	0.398817	-0.181437	0.302496	0.373079	0.866578	0.169707	0.21322
LP-664.5034-11.29	-0.468157	0.996481	-0.591686	0.849419	-0.0812166	0.0815485	-0.202444	0.202052	-1.16523	0.632194	-0.387005	0.31655	-0.555571	0.608652	-1.00892	0.895839	-1.08401	2.07607	0.778222	1.13104
LN-664.5255-10.468	0.300635	1.22612	0.283538	0.939674	0.490905	1.92967	0.503785	2.03269	-0.108341	0.11453	0.113969	0.191572	0.188549	0.480221	0.0112134	0.0158989	-0.599246	2.08266	0.222309	0.38355
LN-665.2974-8.078	0.125313	0.603155	0.339999	3.84224	-0.156616	1.05022	0.382642	3.51529	0.0324608	0.805821	-0.664787	5.47689	-0.100092	0.593005	-0.538966	4.01349	0.189077	0.716866	-0.697248	2.43244
LN-665.4241-5.611	-1.79929	11.6418	-2.35742	14.504	-2.78565	15.2487	-0.663272	2.24435	-6.40338	5.03679	-5.51476	10.2242	-0.153934	0.534774	-6.45163	10.3485	-3.61773	16.4984	0.888617	1.43248
LP-665.4256-6.989	-1.83775	9.3724	-2.53987	9.11805	-2.83326	9.35306	-0.672168	1.65179	-6.03271	3.61752	-5.06616	6.03134	-0.293712	0.697799	-5.98265	6.14879	-3.19944	16.022	0.966546	1.45416
LN-665.5937-11.17	-0.0625866	0.245621	-0.0561012	0.14346	0.0382165	0.0928363	-0.0585758	0.164083	-0.24387	0.55123	-0.00385294	0.00638851	0.0162801	0.031758	-0.148581	0.30655	-0.282086	1.21951	0.240017	0.765468
LP-665.6099-15.978	-0.0669132	0.402747	-0.126321	0.785292	-0.264	1.85496	0.0136862	0.0479282	-0.236024	1.24488	0.0688192	0.255265	-0.0315505	0.108191	-0.271686	1.24166	0.0279757	0.0982667	0.304843	2.09364
LN-665.6299-11.735	0.156713	0.49358	0.130787	0.354512	0.342545	0.942314	0.226764	0.607712	-0.337447	0.601518	0.0582377	0.115608	0.123699	0.304808	0.153686	0.263003	-0.679992	1.94319	0.395685	1.53801
LN-665.9879-1.269	1.62622	3.51517	1.92251	4.60276	2.09795	2.40583	2.07296	4.90583	1.49113	0.0852355	0.413558	0.287451	0.915347	0.970002	-0.325595	0.166524	-0.606815	0.439673	-1.07758	0.463479
LN-666.5411-11.013	0.0846687	0.175624	0.0826173	0.131496	0.747084	2.22893	0.13402	0.254613	-0.440302	0.208564	0.126611	0.16114	-0.0925159	0.149628	-0.0708575	0.0816033	-1.18739	3.16723	0.566913	0.965556
LP-667.5874-12.096	-0.069854	0.182584	-0.18378	0.437279	-0.028161	0.0495694	-0.0227346	0.0433719	-0.489716	1.43044	0.273137	0.577313	-0.18532	0.418469	-0.335635	0.628575	-0.461555	1.28011	0.762853	2.39589
LN-667.6093-11.429	-0.0101717	0.0245074	0.0446122	0.0834104	0.310954	0.843825	0.0252318	0.0544615	-0.381677	1.07335	-0.0108805	0.0173326	0.222362	0.562128	-0.230576	0.539022	-0.692631	2.05565	0.370797	1.03574
LP-668.535-12.06	0.211867	0.369371	0.152935	0.192103	0.509471	1.21962	0.469351	0.861252	-0.663468	0.538578	0.172213	0.217041	-0.049662	0.0554518	-0.319775	0.391874	-1.17294	3.07481	0.835681	1.70798
LP-668.5525-12.948	-0.497211	1.27811	-0.493768	0.717133	-0.796111	1.38297	-0.522821	0.832533	-0.818773	1.51912	-0.312081	0.289302	0.140775	0.146758	-0.65558	0.689921	-0.0226622	0.0236689	0.506693	0.67648
LN-668.5568-11.624	0.220792	0.642263	0.266659	0.586883	0.742028	2.1763	0.355372	1.03644	-0.187249	0.120662	0.0101338	0.0117133	0.0560326	0.0822621	-0.015175	0.0165088	-0.929278	2.46832	0.197383	0.327124
LN-668.593-7.208	-0.499165	1.96154	-0.354788	0.702914	-0.314675	0.540103	-0.50349	1.42461	-0.514589	0.704275	-0.634483	1.18102	0.0039095	0.00452366	-0.722056	1.32187	-0.199915	0.23345	-0.119893	0.140005
LN-669.2723-8.866	0.131577	1.04859	0.174853	1.35061	0.0344183	0.156351	0.319312	4.66443	0.101489	0.187517	-0.224285	1.27745	0.159747	1.18269	-0.109395	0.552098	0.0670705	0.295494	-0.325774	1.80452
LN-669.2723-8.551	0.0939907	0.536305	0.262545	2.91894	-0.129901	0.99848	0.312896	3.84462	-0.0531451	1.05062	-0.511883	4.62154	0.0088213	0.0329694	-0.412827	3.34796	0.0767556	0.30608	-0.458738	2.04418
LP-670.5679-13.366	-0.303299	1.4997	-0.310739	1.01716	-0.257264	0.712474	-0.239238	0.634969	-0.62424	1.35327	-0.428767	0.917245	-0.175281	0.343436	-0.309195	0.654995	-0.366976	1.04557	0.195473	0.347334
LP-670.6363-8.194	-0.234993	0.33394	-0.405249	0.613496	-0.856044	1.54424	0.0945908	0.0823185	-1.19827	1.02045	-0.109367	0.0880439	0.258409	0.268101	-0.967057	1.09668	-0.342227	0.447369	1.0889	1.44594
LP-672.5836-13.653	-0.22045	0.807446	-0.30597	0.92745	-0.172164	0.427993	-0.0496502	0.0901217	-0.554305	1.59484	-0.481127	0.974394	-0.277039	0.596504	-0.189204	0.318224	-0.382141	1.25354	0.0731778	0.103866
LN-674.5094-9.452	0.781012	1.54593	0.96852	1.81585	0.72448	1.90359	0.947778	1.7076	0.158166	0.296295	0.509126	0.702483	0.52455	0.884192	0.0172624	0.0143631	-0.566314	1.05936	0.35096	0.350571
LP-674.5354-9.074	-0.203326	1.2366	-0.243433	1.02215	-0.311617	1.46878	-0.109872	0.362071	-0.565613	1.5664	-0.166497	0.40968	-0.0910827	0.273198	-0.370728	1.29165	-0.253997	1.1311	0.399116	1.57227
LP-675.447-7.226	-1.5003	8.53244	-1.27355	3.51361	-1.36844	3.57949	-0.983254	2.51811	-3.53472	2.56022	-2.78633	3.259	-0.482601	0.857269	-3.42879	3.58432	-2.16628	6.86776	0.748391	0.985818
LN-676.437-5.429	0.319209	1.04888	0.341427	0.859429	0.105684	0.196999	0.363639	0.988169	-0.0506046	0.430651	-0.151589	0.215565	-0.0821166	0.137126	0.551781	1.48858	-0.156288	0.290399	-0.100985	0.135621
LN-676.5252-9.928	0.33963	0.813828	0.419919	0.931951	0.540718	1.48075	0.555654	1.23286	-0.0748396	0.190144	0.0753062	0.0816928	0.0554858	0.0693791	-0.206359	0.236463	-0.615557	1.37484	0.150146	0.145431
LP-677.4621-7.608	-1.28477	9.33418	-1.1442	4.85557	-1.09497	4.76753	-0.73273	2.59708	-3.03431	3.3003	-2.47179	4.91512	-0.293607	0.744835	-2.96919	5.43778	-1.93934	10.7947	0.562519	0.882595
LP-677.4978-9.063	-0.132041	0.158702	-0.325833	0.354075	-0.284896	0.337472	0.134044	0.121797	-0.475506	0.294468	-0.107183	0.0717187	0.681499	0.815054	-0.407154	0.311404	-0.190611	0.209355	0.368324	0.282757
LN-678.5407-10.464	0.344252	1.00388	0.324066	0.762234	0.714844	2.40711	0.579863	1.67079	-0.172835	0.110057	0.115426	0.150147	0.0611164	0.0936567	0.00633452	0.00675356	-0.887679	2.66336	0.288261	0.430866
LN-679.3129-8.687	0.169577	1.00503	0.438764	8.09505	-0.281354	2.44604	0.358156	3.66955	0.201191	0.554103	-0.745271	8.04312	-0.0318138	0.185111	-0.347612	3.2428	0.482546	2.6163	-0.946462	3.75693
LP-679.5894-13.311	0.0526367	0.0998341	0.20325	0.387066	0.139066	0.26564	0.169107	0.310807	-0.123893	0.0895435	-0.373768	0.521749	-0.0105744	0.0132515	-0.229545	0.290483	-0.262959	0.556383	-0.249875	0.309392
LN-679.6459-12.068	0.148556	0.270392	0.0666164	0.11489	0.0870619	0.160011	0.431554	0.726733	-0.677137	1.59503	-0.00257429	0.00372094	0.370641	1.07973	-0.26246	0.435691	-0.764199	2.45254	0.674562	3.95982
LN-680.5564-11.008	0.0183985	0.0294936	0.094671	0.130233	0.756177	1.94783	0.148054	0.233449	-0.579627	0.317328	-0.352365	0.453733	-0.0343744	0.0421234	-0.136689	0.141509	-1.3358	3.2526	0.227262	0.316991
LN-682.572-11.62	0.346787	0.965657	0.424376	0.950918	0.918507	2.78017	0.406096	1.15068	-0.252319	0.10554	0.0860961	0.0962605	0.0175375	0.0220338	0.270012	0.337863	-1.17083	3.13009	0.338416	0.524853
LN-684.1907-1.219	0.965161	2.77721	1.13413	2.90696	0.731764	1.66026	1.17399	3.08407	0.29327	0.0128619	0.0882838	0.0814073	0.373706	0.475465	0.701967	1.26202	-0.438494	0.79708	-0.204986	0.242626
LP-684.5448-13.088	-0.257197	0.649136	-0.329734	0.634548	-0.556193	1.37761	-0.20839	0.357705	-0.67428	0.984828	-0.302609	0.425023	-0.282203	0.496216	-0.163156	0.181667	-0.118087	0.177382	0.371671	0.631183
LP-686.5602-13.437	-0.174953	0.851773	-0.253896	0.965272	-0.378704	1.45102	-0.175087	0.600484	-0.379399	0.735764	-0.0246924	0.040641	-0.0847756	0.183732	-0.158522	0.349043	-0.000695686	0.00124896	0.354707	0.864209
LP-687.5632-13.222	-0.111034	0.358913	-0.272296	0.900213	-0.261649	0.798046	0.00482827	0.0095779	-0.131917	0.195315	-0.233928	0.47484	0.037317	0.067313	0.0774504	0.129157	0.129732	0.271378	-0.102011	0.15311
LP-687.5942-15.361	-0.462789	1.23125	-0.538102	1.07506	-0.890268	2.28457	-0.471988	0.822802	-0.382315	1.37966	-0.209333	0.236674	0.425898	0.655871	-0.556039	0.745385	0.507954	0.76874	0.172982	0.153043
LN-688.5254-10.338	-0.178761	0.421867	-0.160634	0.284697	0.232897	0.380116	-0.121692	0.174837	-0.701547	0.589376	-0.0791649	0.076351	-0.174781	0.250979	-0.47965	0.671615	-0.934444	2.08929	0.622382	0.91492
LP-688.5507-9.379	-0.172376	1.27208	-0.151562	0.690006	-0.2814	1.72758	-0.0997067	0.425304	-0.391218	1.17142	-0.238526	0.914448	-0.0501945	0.170327	-0.325863	1.51024	-0.109818	0.442649	0.152692	0.555327
LP-689.4258-7.17	-1.21875	8.08739	-1.08124	5.01036	-1.04268	4.80761	-0.515108	1.68525	-4.37308	3.89576	-3.09712	5.65596	-0.149313	0.339011	-4.17107	6.34925	-3.3304	14.1311	1.27597	0.833103
LP-689.6098-15.799	-0.302603	1.96377	-0.418929	2.40876	-0.50769	3.09909	-0.234992	1.02201	-0.333923	1.67185	-0.250398	0.651562	-0.0410893	0.0956175	-0.25363	0.697427	0.173767	0.476828	0.0835251	0.128092
LN-691.6459-11.721	0.15596	0.262554	0.0911523	0.132055	0.406862	0.889279	0.479362	0.807612	-0.520183	0.62953	-0.221421	0.340382	-0.0207803	0.0299959	-0.199248	0.295654	-0.927045	2.21857	0.298762	0.665976
LN-693.3283-8.685	0.158664	0.961163	0.381771	5.02792	-0.112961	0.675463	0.385422	4.93237	0.128148	0.373884	-0.581282	4.79134	0.00135985	0.00508653	-0.463308	3.38901	0.241109	1.15061	-0.70943	2.98193
LN-693.4562-6.137	-1.79797	13.2808	-2.47871	14.9121	-2.62229	15.5725	-0.821051	3.1219	-2.95324	4.54387	-2.98496	9.42916	0.00271094	0.00631244	-3.52014	9.94641	-0.330946	1.27753	-0.0317265	0.0475491
LP-693.6414-16.381	-0.21433	0.913664	-0.348971	1.19735	-0.209883	0.43297	-0.186897	0.572817	-0.038045	0.118548	-0.0820207	0.14811	-0.0342052	0.057816	-0.124048	0.208067	0.171838	0.290643	-0.0439756	0.0731069
LN-693.6611-12.399	0.190702	0.335951	0.0113987	0.0163892	0.0212291	0.0383456	0.454363	0.716335	-0.66467	1.89176	0.243545	0.582381	0.358598	0.891388	-0.147896	0.231136	-0.685899	2.35224	0.908215	4.50808
LP-694.5652-15.806	-0.249755	1.43778	-0.383433	2.13412	-0.463822	2.46323	-0.157234	0.529429	-0.298278	1.13281	-0.211674	0.551575	-0.0607281	0.139456	-0.207289	0.520492	0.165544	0.418379	0.0866041	0.143823
LP-695.5845-12.959	0.228367	0.305419	0.648465	0.847521	-0.0294848	0.0449434	-0.00379246	0.00546198	-0.00962103	0.389081	-0.2563	0.328915	-0.0232467	0.0269983	-0.0207371	0.023384	0.0198637	0.0228442	-0.246679	0.224214
LN-696.6433-12.413	-0.302908	2.18134	-0.343815	1.55603	-0.0292713	0.0605652	-0.22681	0.878697	-0.216654	1.14244	-0.344938	0.981612	0.206686	0.504249	-0.3408	0.99257	-0.187383	0.475785	-0.128284	0.333585
LN-697.3033-9.208	0.248586	1.89182	0.467174	6.91636	-4.92303e-05	0.000192283	0.428694	4.17218	0.284396	0.265314	-0.398336	2.84157	0.117985	0.5876	-0.267143	1.64624	0.284445	1.35822	-0.682732	2.55967
LP-697.5999-12.582	-0.00368743	0.00414752	0.337558	0.375085	-0.303664	0.666347	-0.255896	0.446866	0.0587093	0.705154	-0.241933	0.290428	-0.0144607	0.0167526	-0.162616	0.20669	0.362374	0.525588	-0.300642	0.248629
LP-698.5966-16.382	-0.180629	0.68806	-0.336322	1.07374	-0.281584	0.649066	-0.0836027	0.205025	-0.0488131	0.307099	-0.0734806	0.120976	-0.0545843	0.0977425	-0.175416	0.30041	0.232771	0.437419	-0.0246676	0.0364014
LP-699.5192-10.519	-0.212739	0.826549	-0.145931	0.342884	-0.432407	1.816	-0.352812	1.38055	0.00300166	0.227525	-0.150127	0.275484	-0.180951	0.428239	-0.142622	0.25834	0.435409	1.63474	-0.153128	0.255945
LP-700.5507-9.172	-0.227136	1.67007	-0.290132	1.47982	-0.368699	2.14765	-0.143872	0.558484	-0.46287	1.39454	-0.243034	0.708472	-0.101399	0.317501	-0.258582	0.844982	-0.0941705	0.38363	0.219836	0.770337
LP-701.5353-11.029	-0.448569	3.34689	-0.599135	3.09822	-0.599121	3.20286	-0.623285	3.45741	-0.289349	0.522107	-0.146822	0.334551	-0.4087	1.40766	-0.136543	0.271121	0.309772	1.27427	0.142527	0.372258
LP-702.5292-7.557	-1.50649	13.5413	-1.33108	7.2852	-1.5193	8.22456	-0.849115	4.13669	-4.32391	4.21418	-3.27159	6.98571	-0.319031	0.960283	-4.21868	7.52737	-2.80462	15.2466	1.05232	1.82258
LN-702.541-10.329	-0.129338	0.234607	-0.141607	0.19708	0.367952	0.638404	-0.00267188	0.00294797	-0.785137	0.519298	-0.0773347	0.0679266	-0.118909	0.143972	-0.483509	0.573955	-1.15309	2.57931	0.707802	1.02796
LP-702.555-13.116	-0.156468	0.508406	-0.253313	0.829012	-0.215814	0.610737	-0.0393279	0.0703432	-0.257147	0.531456	-0.261056	0.504022	0.00794336	0.0125225	-0.109709	0.184197	-0.0413326	0.0745879	-0.00390909	0.00482906
LP-702.5551-12.595	-0.0322305	0.0410155	0.303921	0.376977	-0.298056	0.664441	-0.284692	0.506074	-0.0355408	0.241652	-0.162155	0.180292	0.0659694	0.0817776	-0.283676	0.395698	0.262515	0.409945	-0.126614	0.104677
LP-702.5662-9.712	-0.155934	1.26007	-0.14059	0.838441	-0.252856	2.06333	-0.0725049	0.344116	-0.34139	1.28562	-0.204168	0.717509	-0.163627	0.711812	-0.34251	1.60699	-0.0885342	0.469176	0.137222	0.382039
LP-703.5901-12.959	-0.414852	1.01911	-0.487356	0.713119	-0.538887	0.85628	-0.426265	0.720959	-0.695579	1.68423	-0.142754	0.133449	0.413538	0.567521	-0.533536	0.623674	-0.156693	0.161329	0.552825	0.759893
LN-705.4551-5.704	-1.90035	11.3181	-2.88813	16.8096	-2.9689	16.4852	-0.657305	2.0442	-5.59016	5.3976	-5.47565	10.8908	0.0530525	0.16802	-5.95181	10.9666	-2.62125	11.3437	0.114504	0.195377
LP-705.4567-7.295	-2.02636	10.092	-3.38499	13.1354	-3.44696	12.8019	-0.701848	1.76667	-7.15282	4.43159	-5.83109	7.94187	-0.21476	0.590545	-6.97447	8.03905	-3.70586	12.1841	1.32173	1.87919
LN-705.6245-11.146	0.153325	0.597582	0.22093	0.623529	0.516062	1.27953	0.198803	0.674551	-0.136528	0.476922	0.0292834	0.0481051	-0.00428431	0.00807069	0.00688845	0.0111677	-0.652591	1.43858	0.165812	0.415461
LN-706.5239-7.592	-0.0208621	0.048595	-0.0712996	0.142432	-0.301254	0.936205	-0.0505426	0.100044	-0.366385	0.71447	0.143526	0.222716	0.300013	0.748835	-0.0182385	0.02725	-0.0651308	0.165438	0.509911	1.21241
LN-706.5717-11.109	0.253411	0.51736	0.296189	0.488668	0.695403	1.79979	0.453501	0.919494	-0.481563	0.460541	-0.190248	0.198568	-0.0433197	0.0440952	0.0553914	0.0487782	-1.17697	3.31512	0.291314	0.469207
LN-707.3441-9.34	0.318585	2.81998	0.556623	9.83536	0.00683463	0.0285803	0.51047	7.72426	0.335531	0.290312	-0.40685	4.90604	0.0863306	0.561565	-0.243949	2.02582	0.328696	1.32243	-0.742381	2.3119
LP-708.5446-12.952	-0.3276	0.788174	-0.348197	0.521881	-0.798849	1.6148	-0.375176	0.649683	-0.542905	1.11437	-0.120744	0.116691	0.394722	0.541326	-0.40339	0.451972	0.255944	0.3017	0.422161	0.484852
LP-708.5501-7.609	0.0915712	0.0974585	-0.506719	1.1707	0.180903	0.229304	0.530308	0.575379	-0.357145	0.0901413	0.442352	0.772014	-0.0369908	0.0532571	-0.380753	0.607068	-0.538049	0.683134	0.799497	1.40584
LN-709.4504-6.301	-0.938273	8.56009	-0.673975	4.66556	-0.769587	5.51592	-0.460065	2.42978	-2.80421	4.71526	-2.2609	7.56179	-0.0942927	0.265445	-2.74531	8.68432	-2.03463	13.8567	0.543317	0.821828
LP-710.56-13.372	-0.288072	1.06451	-0.345533	0.900413	-0.552172	1.69077	-0.274827	0.678834	-0.553659	1.37915	-0.218345	0.378326	-0.480519	1.21306	-0.260778	0.457718	-0.00148669	0.00192688	0.335314	0.625783
LN-710.5825-12.49	0.161891	0.498324	0.19198	0.592868	-0.00247277	0.00452672	0.250849	0.59604	0.181893	0.189166	-0.165705	0.284323	0.113347	0.221508	0.18546	0.375571	0.184365	0.418357	-0.347597	0.64863
LN-711.3186-9.545	0.119882	0.679713	0.263253	1.82125	0.0386453	0.153505	0.228456	1.3547	0.0825531	0.167868	-0.346229	1.65082	0.107756	0.461058	-0.0842052	0.295265	0.0439078	0.161047	-0.428782	2.01801
LP-711.6366-13.962	0.292975	0.183477	0.136744	0.0624401	0.451155	0.265769	0.31601	0.186462	0.259706	0.0601107	0.372795	0.192109	0.34531	0.234432	0.483593	0.238054	-0.191449	0.0920222	0.113089	0.048724
LP-712.4383-6.08	-0.310839	0.850422	-0.397617	0.798826	-0.462587	0.860551	-0.23306	0.341211	-0.947052	0.788946	-0.606336	0.818785	-0.116949	0.140774	-0.0513843	0.0515241	-0.484465	0.963789	0.340716	0.76828
LP-713.6098-15.511	-0.26049	1.38129	-0.369741	1.7925	-0.508124	2.28748	-0.183656	0.541316	-0.176603	0.656789	-0.213594	0.52909	-0.0496779	0.102855	-0.241341	0.634946	0.331521	0.947128	-0.0369905	0.058483
LP-715.4377-7.467	-1.98861	10.095	-2.95189	10.9577	-3.55827	11.5818	-0.75428	1.92082	-5.74095	4.02593	-5.55254	7.05177	-0.358039	0.992181	-5.80257	7.08273	-2.18268	6.66866	0.18841	0.339305
LN-715.5123-9.165	0.218078	0.765221	0.249239	0.873821	0.131849	0.325253	0.154444	0.438918	-0.0310665	0.372913	0.470971	1.18837	0.0908278	0.199522	-0.011428	0.0172988	-0.162915	0.393239	0.502038	1.16341
LP-715.6075-8.184	-0.379446	0.699083	-0.667845	1.07191	-0.831689	1.31008	-0.112015	0.106784	-0.932941	0.58202	-0.155123	0.125903	0.163259	0.151185	-0.702802	0.672748	-0.101252	0.0883696	0.777818	0.951914
LN-716.0426-1.248	1.36095	7.9221	1.64151	10.1118	1.45348	7.12681	1.37451	5.74753	1.21172	0.815503	1.15893	2.75777	0.388682	0.473611	0.676333	1.00336	-0.241759	0.53586	-0.0527902	0.0555525
LP-716.5461-8.968	-0.164631	0.976213	-0.239177	1.0599	-0.422251	2.5477	-0.153831	0.636496	-0.347313	1.04205	-0.108177	0.267619	-0.0956721	0.278755	-0.0830839	0.197271	0.0749381	0.227406	0.239136	0.729225
LP-716.5822-10.037	-0.275414	2.729	-0.305231	1.80456	-0.252385	1.51137	-0.177784	0.949874	-0.434633	2.02798	-0.322079	1.45684	-0.106622	0.370189	-0.387018	1.70061	-0.182249	1.03547	0.112554	0.559486
LP-716.592-13.962	0.297072	0.18968	0.234363	0.117777	0.405941	0.261789	0.201564	0.113543	0.332248	0.0121967	0.515598	0.298706	0.353933	0.264839	0.398569	0.191582	-0.0736931	0.0372668	0.183351	0.0849242
LP-717.8285-0.964	0.603018	1.8205	0.661081	1.59113	0.695024	2.30259	0.90812	2.70064	-0.0326814	0.0930982	0.223366	0.297581	0.387836	0.626641	-0.0768759	0.0779197	-0.727705	2.96681	0.256047	0.668443
LP-718.565-15.51	-0.199343	0.826504	-0.285963	1.12299	-0.489174	1.98647	-0.125505	0.303548	-0.108832	0.261788	-0.205193	0.455321	0.0342054	0.0654986	-0.168071	0.357877	0.380341	1.10662	-0.0963605	0.15786
LP-719.5819-10.783	-0.00273834	0.0100118	-0.0579894	0.26272	-0.09697	0.372647	0.200441	1.24119	-0.0343364	0.611528	-0.149167	0.459446	0.104258	0.383017	-0.233903	1.3064	0.0626335	0.1802	-0.11483	0.270455
LP-719.5846-12.829	-0.160147	0.226617	-0.0475674	0.0453952	-0.0207737	0.0180771	0.0173112	0.0144424	-0.442606	0.69351	-0.483712	0.344004	0.21651	0.199891	-0.612453	0.449663	-0.421832	0.589482	-0.0411058	0.0293272
LN-720.5395-8.16	0.0847278	0.558211	0.103589	0.598854	-0.0278033	0.124937	0.0966772	0.50877	-0.134385	1.12129	0.0815279	0.302357	0.144783	0.737683	0.0170325	0.0578989	-0.106581	0.545502	0.215913	0.924611
LN-721.3595-9.338	0.16448	1.04994	0.409988	8.05992	-0.113226	0.803203	0.368943	5.15432	0.169065	0.56632	-0.624225	7.64043	-0.0424216	0.275155	-0.419063	4.88962	0.282292	1.22073	-0.79329	2.79732
LN-721.5019-9	-0.679963	1.84865	-0.654758	0.89251	-0.628582	0.78798	-0.839147	1.12954	-0.471531	0.438672	-0.417044	0.324348	-0.184171	0.158651	-0.697422	0.575233	0.157052	0.173851	0.0544865	0.0487267
LN-722.5827-12.167	-0.00301972	0.00499328	0.0680904	0.0988084	0.0243878	0.0329287	0.114579	0.175012	-0.294246	0.245044	-0.451424	0.582282	-0.0319819	0.0358328	-0.0514005	0.0557771	-0.318634	0.563787	-0.157177	0.159134
LN-723.5174-9.412	-0.239784	1.2097	-0.178594	0.553096	-0.179653	0.625034	-0.36498	1.56829	-0.100873	0.139197	-0.265722	0.673348	-0.337611	1.18821	-0.101356	0.21057	0.0787805	0.19297	-0.16485	0.319952
LP-723.5191-10.423	-0.419118	2.1362	-0.43698	1.27872	-0.440022	1.3804	-0.531271	1.84958	-0.306958	0.680742	-0.299991	0.561484	-0.445229	1.13509	-0.274977	0.483538	0.133064	0.287254	0.00696724	0.0103195
LN-723.5384-5.8	-0.146529	0.472094	-0.0489114	0.0899075	-0.089185	0.200246	-0.03989	0.0829213	-0.0903378	0.18807	-0.228624	0.435936	-0.0983292	0.199892	-0.60287	1.58475	-0.00115275	0.0020187	-0.138286	0.228198
LP-724.5396-12.829	-0.373131	0.705219	-0.218934	0.242572	-0.254337	0.264607	-0.278554	0.298266	-0.474417	0.728357	-0.559189	0.40781	0.0576395	0.0464893	-0.853478	0.665737	-0.22008	0.246288	-0.0847724	0.0569623
LN-724.5615-12.036	0.197706	0.333435	0.447617	0.774412	0.363623	0.633655	0.193389	0.276931	0.200055	0.48725	-0.251698	0.2576	0.0830331	0.0923531	-0.0464239	0.043414	-0.163568	0.183847	-0.451752	0.392455
LN-724.5978-12.489	0.185021	0.574322	0.259834	0.903294	0.112642	0.258137	0.346281	0.937897	0.152232	0.414497	-0.272954	0.512217	0.123556	0.238817	0.0217528	0.0332004	0.0395907	0.0671105	-0.425187	0.742536
LN-724.5981-12.285	0.156515	0.307855	0.232172	0.460073	0.185791	0.347233	0.329246	0.62104	0.186864	0.255446	-0.468844	0.695394	0.0318233	0.0411887	0.0853513	0.0985642	0.00107291	0.00137436	-0.655708	0.96438
LN-726.3378-9.893	0.154772	1.22134	0.335997	6.47257	0.0123926	0.0666294	0.349086	4.79774	0.129333	0.627093	-0.430345	4.9021	-0.0655862	0.34206	-0.329956	3.14549	0.116941	0.565842	-0.559678	2.93296
LP-726.5549-13.225	-0.0528317	0.0905028	0.11115	0.15893	0.157494	0.220237	0.0194296	0.0248601	-0.168161	0.309322	-0.242427	0.230442	-0.125655	0.140228	-0.49211	0.563216	-0.325654	0.518553	-0.0742666	0.0638605
LP-726.5669-9.333	-0.211569	0.834768	-0.222615	0.571182	-0.230959	0.668051	-0.130182	0.312256	-0.449204	0.97072	-0.370835	0.771565	-0.142621	0.309952	-0.218463	0.420406	-0.218245	0.711496	0.0783695	0.148427
LN-726.5772-12.369	0.0770197	0.130822	0.276182	0.555473	0.323875	0.667691	0.249012	0.406431	0.116062	0.388256	-0.484568	0.652911	0.0952974	0.124508	-0.417575	0.540881	-0.207813	0.30317	-0.600631	0.677067
LN-727.3123-8.863	0.194668	1.40915	0.308247	2.56212	0.0708884	0.29387	0.373131	3.77085	0.161558	0.710199	-0.327493	2.21186	0.0616541	0.248746	-0.073771	0.286952	0.0906696	0.334338	-0.489051	2.96966
LP-727.5504-11.218	-0.237657	1.31996	-0.325916	1.50971	-0.416486	2.11594	-0.335138	1.67591	-0.0372159	0.0746482	-0.00526112	0.0099275	-0.210703	0.689038	-0.0966983	0.226339	0.37927	1.22549	0.0319548	0.0474267
LP-728.5705-13.533	-0.213871	0.479099	-0.160655	0.235536	0.0599362	0.0775242	-0.135918	0.197685	-0.383064	0.582338	-0.365526	0.38112	-0.112396	0.124056	-0.376736	0.397383	-0.443001	0.880602	0.0175384	0.0154145
LP-729.4565-7.445	-1.97013	7.87781	-2.75021	6.61107	-2.80986	6.46693	-0.779382	1.46351	-6.15832	2.9229	-5.78222	4.24343	-0.255477	0.391967	-5.62474	4.23049	-3.34846	9.12454	0.376101	0.538284
LP-729.5294-9.295	-0.187102	0.529446	-0.327581	0.831779	-0.0720528	0.137981	0.0655608	0.108905	-0.630886	0.934378	-0.180281	0.260149	-0.0185972	0.0280867	-0.52988	0.924959	-0.558833	2.38036	0.450605	1.17545
LN-729.5647-10.708	-0.206756	0.947445	-0.222599	0.781907	-0.244105	0.925609	-0.463967	1.93303	0.0477246	0.0783982	-0.0205731	0.035116	-0.332422	1.08229	0.107482	0.240352	0.29183	0.985013	-0.0682977	0.109136
LP-729.5663-11.716	-0.439226	2.69584	-0.545549	2.25483	-0.479692	1.64303	-0.62438	2.68467	-0.313781	0.722463	-0.145224	0.254631	-0.403078	1.203	-0.178329	0.335859	0.165911	0.370939	0.168557	0.337083
LN-730.4476-4.734	-0.222156	0.515886	-0.245658	0.445329	-0.596142	1.30805	-0.182375	0.274681	-0.686938	0.497713	-0.92601	1.33917	-0.205266	0.278443	0.223352	0.278081	-0.090796	0.141387	-0.239073	0.361779
LP-730.5976-10.367	-0.155169	1.53783	-0.156075	0.994094	-0.194452	1.52485	-0.110258	0.648198	-0.252752	1.1033	-0.191694	0.882075	-0.0788324	0.326637	-0.217918	1.18237	-0.0583	0.325385	0.0610582	0.232805
LP-731.4958-4.431	0.25432	0.512089	0.266076	0.400423	0.79687	2.24858	0.388817	0.833608	0.305318	0.50507	0.0794197	0.0799565	0.00515758	0.00546251	0.0738099	0.0667633	-0.491552	0.93477	-0.225898	0.222874
LP-731.5446-9.772	-0.295135	0.758672	-0.306869	0.486433	0.174579	0.235337	-0.0678126	0.0857861	-0.835081	0.838814	-0.471892	0.537865	-0.264413	0.359075	-0.688467	0.834917	-1.00966	2.28452	0.363189	0.954258
LN-732.0166-1.261	1.56695	8.0222	1.88259	11.0739	1.70389	8.12806	1.7883	8.55329	1.00883	1.03754	0.997182	1.77642	0.738851	0.96592	0.275966	0.246486	-0.695051	2.87918	-0.0116531	0.0131742
LN-732.5394-7.675	-0.0609321	0.216223	-0.073629	0.199123	-0.272329	1.07821	-0.0561096	0.140017	-0.279412	0.576037	-0.00238113	0.00400512	0.0561191	0.121464	-0.103107	0.223919	-0.00708305	0.0181744	0.277031	0.878468
LN-732.5669-12.012	-0.142342	0.300761	-0.046047	0.0689577	-0.441916	0.92298	-0.0286787	0.0353891	-0.499426	1.79361	-0.34815	0.497271	0.600113	1.00134	-0.469284	0.766922	-0.0575101	0.0656429	0.151276	0.168204
LP-733.4881-7.75	-1.95281	7.66896	-3.49004	11.7976	-3.60407	11.5712	-0.598452	1.11671	-7.26653	3.97776	-5.81319	7.03943	-0.285885	0.77948	-7.32927	7.147	-3.66246	9.72063	1.45334	1.68299
LP-733.5607-10.325	-0.0763991	0.432374	-0.128607	0.606471	-0.186912	1.13213	0.0609482	0.236613	-0.319129	1.28545	-0.053541	0.161951	-0.000318674	0.000923066	-0.316166	1.55478	-0.132217	0.786881	0.265588	1.73442
LN-734.5548-8.16	-0.00380041	0.0144459	0.0599279	0.221852	-0.176053	0.827491	-0.00874053	0.0274379	-0.270174	0.777528	0.0152702	0.0341153	0.0969665	0.336921	-0.169481	0.571972	-0.0941214	0.347601	0.285444	1.07489
LN-734.5826-12.448	-0.0092514	0.0231362	-0.0515351	0.140295	-0.197333	0.625409	0.0711273	0.152414	0.0308563	0.811023	-0.195846	0.4146	0.100442	0.207726	0.0774758	0.164016	0.228189	0.585193	-0.226702	0.384618
LN-735.3754-10.03	0.302273	2.92664	0.532026	13.5913	-0.0308532	0.220825	0.501454	9.17356	0.396253	0.225145	-0.350297	5.9435	0.0441156	0.27017	-0.322561	4.88553	0.427106	2.73633	-0.74655	3.14327
LN-737.5334-9.749	-0.356044	1.43998	-0.329235	0.767762	-0.422997	1.08372	-0.397826	0.925758	-0.322008	0.252026	-0.451587	0.709061	-0.279041	0.459681	-0.240037	0.339223	0.100989	0.182805	-0.129579	0.168705
LP-737.6523-14.019	0.0317848	0.0225543	-0.247204	0.180065	0.0971643	0.0696295	0.126714	0.0781923	-0.210851	0.105409	0.526783	0.343779	0.304067	0.254932	-0.216482	0.119649	-0.308015	0.233291	0.737633	0.465388
LN-738.5772-12.039	0.31532	0.513847	0.589389	0.967892	0.779375	1.73309	0.359194	0.517157	0.303713	0.823815	-0.405996	0.387866	0.0646251	0.0571558	0.0818735	0.0688538	-0.475662	0.696433	-0.709709	0.625158
LN-739.5128-8.748	0.134919	0.232395	0.278682	0.412599	-0.116792	0.140784	0.0642151	0.0860513	0.0109113	0.762751	0.379156	0.61998	0.209254	0.278287	-0.417788	0.466382	0.127703	0.119462	0.368245	0.41251
LP-740.469-6.376	-0.272189	0.711552	-0.296619	0.535675	-0.385927	0.771181	-0.404719	0.826547	-0.901598	0.795661	-0.492448	0.693215	-0.0370225	0.0429372	0.183301	0.221633	-0.515671	1.21617	0.40915	0.855356
LN-740.5925-12.184	0.430298	0.843454	0.563425	1.0974	0.543273	1.20807	0.568049	1.06193	0.518867	0.5329	-0.318028	0.343898	0.109614	0.137443	0.381007	0.512953	-0.0244061	0.0222734	-0.836895	0.661315
LP-741.5258-10.19	0.403392	0.71082	0.306839	0.461805	0.219218	0.327798	0.48952	0.788911	-0.0272034	0.677816	0.668257	1.0802	0.0641604	0.0823841	0.101849	0.0914524	-0.246421	0.290571	0.69546	0.834135
LN-741.5279-9.216	0.217361	0.448862	0.215425	0.395939	0.0342119	0.0572862	0.188683	0.370183	0.0873968	0.716307	0.399417	0.695247	-0.0685272	0.112841	0.0836626	0.0843113	0.0531849	0.077231	0.31202	0.403024
LP-741.5639-10.772	0.187228	1.02032	0.140336	0.718917	-0.140466	0.606676	0.35732	2.61458	0.169788	0.115465	0.143365	0.320021	0.190389	0.642481	-0.0822549	0.208341	0.310253	1.64091	-0.0264231	0.0428329
LP-741.5668-10.265	-0.165659	0.959249	-0.24429	1.12229	-0.395811	2.3791	-0.111132	0.443624	-0.159397	0.206957	-0.0174662	0.0345346	-0.0729687	0.207638	-0.272944	0.902674	0.236414	0.973483	0.141931	0.316347
LP-742.6074-14.022	0.019716	0.0149888	-0.203019	0.145906	0.0537979	0.0384176	0.132563	0.0937628	-0.165204	0.218184	0.412285	0.270981	0.216913	0.177007	-0.240617	0.139986	-0.219001	0.155801	0.577489	0.357052
LN-743.5437-9.807	0.323398	1.24217	0.351906	1.37265	0.295762	0.957237	0.237558	0.779717	0.249424	0.812038	0.561688	1.63871	0.234721	0.724485	0.173128	0.288379	-0.0463381	0.0920217	0.312263	0.659262
LP-743.5452-9.608	-0.225651	1.22077	-0.278864	1.128	-0.233908	0.887413	-0.0838316	0.220228	-0.386872	0.312398	-0.218669	0.588287	-0.163524	0.514282	-0.456595	1.48321	-0.152964	0.456714	0.168203	0.457474
LN-744.4634-4.898	-0.149071	0.34671	-0.143162	0.251508	-0.38562	0.810136	-0.0818524	0.12157	-0.536044	0.364668	-0.741109	1.16818	-0.177677	0.265889	0.141596	0.179957	-0.150424	0.256917	-0.205065	0.301708
LP-744.623-14.542	-0.044278	0.0280971	0.083958	0.0437647	0.149824	0.0978361	0.0746351	0.0412153	0.0948527	0.0438337	-0.714887	0.431721	0.213717	0.159773	-0.0837071	0.0408217	-0.0549719	0.031175	-0.80974	0.512953
LP-745.5517-9.607	-0.212031	0.994144	-0.294116	1.08006	-0.157854	0.441644	-0.00607514	0.0127627	-0.487789	0.763661	-0.26092	0.655017	-0.103126	0.260513	-0.490929	1.4487	-0.329934	1.12335	0.226869	0.746822
LN-745.559-10.321	0.0571307	0.114703	0.0700321	0.129235	0.0757984	0.124944	-0.107065	0.231587	-0.0502436	0.21716	0.281136	0.489704	-0.0676285	0.123154	0.122455	0.148402	-0.126042	0.193891	0.33138	0.530247
LP-745.5606-11.319	-0.0639635	0.110856	-0.133625	0.214806	0.100204	0.123819	-0.125501	0.179499	-0.204733	0.0329484	0.277349	0.37676	-0.179812	0.28028	-0.166597	0.181171	-0.304938	0.4069	0.482082	0.775671
LP-745.561-10.094	-0.158498	0.636018	-0.0431297	0.0906327	-0.109946	0.293405	-0.0826344	0.252589	-0.432525	0.646757	-0.351171	1.02943	-0.112101	0.335499	-0.44831	1.54523	-0.322579	0.89015	0.0813542	0.13222
LN-746.5549-8.255	0.0886102	0.624758	0.0475489	0.190993	0.0254328	0.106453	0.158534	0.899597	0.144868	0.235791	0.0399941	0.12387	0.0742181	0.256019	0.0720087	0.249066	0.119435	1.01374	-0.104874	0.626692
LP-747.4757-6.085	-0.460268	1.24897	-0.435565	0.751825	-0.689796	1.37113	-0.454886	0.708604	-1.18754	0.711721	-0.890028	1.10596	-0.310222	0.378474	-0.185012	0.181845	-0.497747	1.03469	0.297514	0.444023
LN-747.5174-9.234	0.013305	0.0479918	0.0263144	0.0821011	-0.0350378	0.120571	-0.116951	0.393809	-0.0380517	0.127834	0.114148	0.418629	-0.0238134	0.0708996	0.144725	0.642845	-0.00301395	0.0073789	0.1522	0.435632
LP-747.5174-10.04	-0.96948	2.4029	-1.18691	1.41481	-1.05949	1.22992	-1.00928	1.20203	-0.776778	0.64321	-0.677607	0.460487	-0.419407	0.334383	-0.763958	0.523204	0.282708	0.288631	0.0991717	0.0705425
LP-747.6135-11.476	-0.0594659	0.294127	-0.125198	0.623724	-0.196306	0.814955	0.111929	0.485336	-0.159917	0.39761	-0.116811	0.371957	-0.0732819	0.213953	-0.26875	1.07969	0.0363895	0.0948044	0.0431059	0.128724
LN-747.9907-1.269	1.60517	3.64353	1.9314	4.84378	2.06646	2.48448	2.02622	4.96267	1.32873	0.111922	0.322167	0.201869	0.96817	1.00872	-0.267913	0.131745	-0.737736	0.607744	-1.00656	0.493047
LN-748.5703-8.459	0.0170294	0.0596914	0.071872	0.233911	-0.150455	0.914126	0.0680125	0.242539	-0.0629443	0.759494	-0.0976918	0.309178	0.0105538	0.0322061	-0.119192	0.445488	0.0875107	0.370376	-0.0347476	0.0808611
LN-748.5707-8.789	0.166574	0.934716	0.290502	1.66258	-0.0248655	0.0719631	0.0944076	0.32524	0.311445	0.0468132	0.0746688	0.179571	0.0291766	0.0818205	0.114145	0.323229	0.336311	1.79604	-0.236776	0.721077
LN-749.3906-10.028	0.226325	1.72453	0.478945	8.78021	-0.0545048	0.365833	0.392777	5.13961	0.224868	0.166395	-0.468313	5.24559	-0.0313866	0.183799	-0.32926	3.33178	0.279372	1.75363	-0.69318	3.38433
LP-749.5322-11.234	-0.211771	1.00765	-0.346566	1.51436	-0.339155	1.60031	-0.313682	1.50057	-0.0427415	0.00695125	0.113256	0.272615	-0.200367	0.707276	-0.0757842	0.168258	0.296413	0.94709	0.155998	0.305041
LN-749.5328-9.464	-0.176148	0.760469	-0.146468	0.413513	-0.0337785	0.0937554	-0.240144	0.877402	-0.0345491	0.132456	-0.350095	1.12064	-0.0628853	0.168347	0.0392336	0.0880897	-0.000770628	0.00186514	-0.315546	0.988094
LP-749.5346-10.67	-0.695219	2.00104	-0.746031	1.06618	-0.973127	1.48669	-0.761613	1.14857	-0.67826	0.697564	-0.524056	0.440743	-0.275405	0.265837	-0.623703	0.529965	0.294868	0.483806	0.154203	0.166686
LN-749.5537-5.958	-0.567442	1.27253	-0.324303	0.379435	-0.265804	0.289963	-0.689385	1.44206	-0.260066	0.244328	-0.602059	0.7352	-0.0868617	0.0860879	-0.919703	1.2246	0.00573788	0.00388794	-0.341992	0.270787
LP-750.5551-13.082	-0.191397	0.451814	-0.125359	0.215751	-0.123353	0.177226	-0.112768	0.172725	-0.36164	1.32508	-0.275253	0.290616	-0.0507523	0.0617066	-0.464035	0.626311	-0.238287	0.330089	0.0863867	0.0681349
LN-750.6137-12.711	0.0373456	0.0755258	0.0919016	0.176435	0.307566	0.802776	0.253273	0.565418	-0.14973	0.106503	-0.534154	0.939774	-0.116093	0.177012	-0.13526	0.192805	-0.457296	1.22168	-0.384424	0.587978
LP-751.5137-8.849	-0.843803	1.33868	-1.0852	0.937999	-0.844529	0.702264	-0.827278	0.687416	-1.8428	0.920992	-0.513062	0.256303	-0.00639455	0.00347423	-0.749736	0.351995	-0.998274	1.77157	1.32974	2.10798
LN-751.5485-10.077	-0.233065	1.45583	-0.146536	0.522326	-0.260559	1.17452	-0.37853	2.23923	-0.0489195	0.197649	-0.236834	0.770455	-0.20265	0.732483	-0.13358	0.356459	0.211639	0.742974	-0.187914	0.508474
LP-751.5505-11.101	-0.435354	2.90884	-0.554606	2.64793	-0.428993	1.83841	-0.468997	1.94739	-0.410605	1.1254	-0.265045	0.649669	-0.447158	1.58554	-0.290918	0.70117	0.0183875	0.0350192	0.14556	0.285814
LP-752.4312-6.088	-0.391088	1.02519	-0.377831	0.621971	-0.573102	1.05881	-0.29208	0.429237	-1.11009	0.661869	-0.985184	1.20865	-0.212806	0.243178	-0.175013	0.167852	-0.536993	1.17641	0.12491	0.166769
LP-752.5798-10.36	-0.0479499	0.230481	-0.0792699	0.296323	-0.0364847	0.132422	0.0509555	0.205332	-0.0847087	0.287162	-0.185915	0.73279	-0.0017548	0.00494141	-0.0694836	0.207986	-0.048224	0.188362	-0.101207	0.427026
LP-753.0541-9.787	-0.0371177	0.195832	-0.0679225	0.314774	-0.0730862	0.336801	0.0181529	0.0723298	0.00809517	0.121156	0.0363014	0.138733	0.07375	0.423569	-0.172233	0.943398	0.0811813	0.35882	0.0282062	0.113088
LP-753.5293-9.224	-0.531198	2.07503	-0.539605	1.14707	-0.241261	0.387194	-0.391759	0.753952	-1.03256	1.23774	-0.464461	0.591529	-0.233693	0.331349	-0.956936	1.33352	-0.791303	2.05795	0.568104	1.53682
LN-753.5633-10.18	-0.252545	0.772575	-0.344591	0.85766	-0.221549	0.475736	-0.190662	0.33191	-0.133026	0.186529	-0.365336	0.639073	-0.0974747	0.140704	-0.0889738	0.124939	0.088523	0.159675	-0.23231	0.43465
LP-754.5472-13.443	-0.0390495	0.104765	-0.180355	0.599379	-0.27462	0.982964	-0.0603371	0.147655	-0.270824	1.04621	0.274016	0.63846	-0.15008	0.403457	-0.0366539	0.0685902	0.0037963	0.00671397	0.544839	1.27643
LN-754.5869-12.191	2.10732	2.23479	1.97047	3.12814	2.07881	3.11597	1.58218	2.41807	1.04751	0.592842	2.53442	1.4404	0.24429	0.194035	2.71788	3.81996	-1.0313	1.08261	1.48691	0.725226
LP-755.4699-7.756	-1.95515	6.99127	-3.71552	10.638	-3.80714	10.3989	-0.571226	0.96039	-7.43797	3.70417	-5.7836	6.18788	-0.362233	0.901331	-7.65397	6.29937	-3.63084	7.43417	1.65438	1.72636
LP-755.5423-10.317	0.0346849	0.167684	-0.0323604	0.12818	-0.117482	0.623574	0.146913	0.707596	-0.150339	0.646834	0.126415	0.524191	0.0429486	0.138654	-0.18114	0.706673	-0.0328571	0.144271	0.276754	2.08895
LP-755.5455-8.032	0.293577	0.584573	0.283258	0.47187	0.318984	0.57237	0.518466	1.0274	0.211322	0.668734	-0.337514	0.358696	0.0705686	0.0806305	0.29713	0.367206	-0.107661	0.133827	-0.548836	0.585847
LP-757.5606-9.925	-0.175219	1.27151	-0.160552	0.728449	-0.193092	0.873632	-0.116523	0.433966	-0.596367	1.3517	-0.19429	0.553608	-0.218117	0.798612	-0.328329	1.16357	-0.403275	3.08554	0.402077	2.17437
LN-758.4785-5.07	-0.250011	0.606431	-0.313602	0.580523	-0.518981	1.05011	-0.161499	0.232868	-0.746332	0.47411	-0.953383	1.30239	-0.247089	0.339436	0.178469	0.209253	-0.227351	0.426243	-0.207052	0.295144
LP-758.6289-11.08	-0.191829	1.31389	-0.281261	1.5605	-0.233996	1.19599	-0.156803	0.647472	-0.43547	1.43771	-0.0225172	0.0481821	-0.00237336	0.00623922	-0.253028	0.880132	-0.201474	1.1686	0.412953	2.07902
LN-760.5699-8.252	0.0242247	0.129829	0.0106772	0.0410483	-0.0264925	0.119467	0.0910803	0.47088	-0.0183197	0.200025	-0.0932779	0.328272	0.039447	0.138775	0.0184039	0.0545501	0.00817278	0.0371406	-0.0749582	0.283298
LP-761.4907-6.224	-0.274026	0.704197	-0.378294	0.748027	-0.565567	1.21896	-0.21347	0.314972	-0.817185	0.562563	-0.584209	0.789338	-0.160886	0.202552	0.0575552	0.0582483	-0.251618	0.480485	0.232976	0.374556
LP-761.5924-11.006	-0.127757	0.695079	-0.163795	0.64768	-0.16078	0.697429	-0.0132802	0.0359723	-0.419406	1.4757	-0.077961	0.182284	0.0190185	0.0496492	-0.377972	1.37103	-0.258626	1.6305	0.341445	1.54026
LN-762.5768-11.878	0.116222	0.111703	0.157194	0.13574	0.21882	0.180302	0.436221	0.37358	-0.2557	0.301504	-0.326813	0.173122	0.0841864	0.0544251	-0.48952	0.27654	-0.474519	0.504262	-0.0711135	0.0426848
LN-763.4065-10.729	0.182337	1.63679	0.346421	6.79361	-0.105521	1.09922	0.373018	6.20182	0.260635	0.667359	-0.254975	3.29034	-0.0233047	0.121564	-0.375256	5.46999	0.366156	2.44785	-0.51561	2.24498
LN-763.5123-8.927	0.110316	0.283187	0.0341041	0.0573858	0.146901	0.308197	-0.00908091	0.0167909	-0.337183	1.03099	0.61587	1.88983	0.115699	0.261584	-0.0896527	0.150375	-0.484083	1.34319	0.953053	3.29524
LP-763.5922-7.626	0.159455	0.257931	0.178207	0.274504	0.661631	0.946012	0.175783	0.212806	-0.999948	1.20118	0.49708	0.866468	0.290632	0.434634	-0.393213	0.602833	-1.66158	1.98023	1.49703	3.17788
LP-763.6678-14.107	-0.0055929	0.00522156	-0.196769	0.178899	0.125074	0.107623	0.141851	0.12708	-0.151081	0.0543291	0.233246	0.168761	0.271855	0.261375	-0.211079	0.13409	-0.276155	0.237526	0.384327	0.283972
LP-765.5662-10.158	-0.235817	1.95514	-0.256329	1.50926	-0.261516	1.61637	-0.158106	0.814505	-0.321617	0.61066	-0.214228	0.743638	-0.17074	0.617019	-0.393823	1.81387	-0.0601008	0.168967	0.107389	0.225168
LP-766.4466-6.221	-0.367539	1.0616	-0.449696	0.882575	-0.679687	1.5339	-0.329329	0.523152	-0.94125	0.805169	-0.538133	0.676275	-0.137682	0.172473	-0.13025	0.137078	-0.261563	0.611909	0.403117	0.778467
LN-766.6082-12.583	0.211722	0.353659	0.355716	0.562498	0.80165	1.84933	0.278872	0.394824	0.373861	0.654328	-0.42765	0.400402	-0.229117	0.224298	0.233925	0.223246	-0.427789	0.669141	-0.801511	0.824044
LP-767.5072-7.761	-0.184713	0.294569	-0.0384545	0.0407958	-0.000636347	0.000608417	-0.0414073	0.0424645	-0.115184	0.438352	-0.56651	0.619744	0.0828745	0.0804798	-0.576519	0.584946	-0.114548	0.109386	-0.451326	0.453901
LN-767.5434-9.731	0.123508	0.488541	0.0860844	0.242801	0.256257	0.916127	0.0782444	0.210884	-0.0499778	0.18731	0.395182	1.69853	-0.0332585	0.07859	0.000670118	0.00142578	-0.306234	1.01872	0.44516	1.99397
LP-767.5451-10.711	-0.151466	0.522246	-0.265091	0.776932	-0.0908607	0.212835	-0.0986857	0.221549	-0.348614	0.578087	0.0901338	0.172285	-0.218333	0.595739	-0.289858	0.659705	-0.257754	0.787648	0.438748	1.63721
LP-767.5814-10.252	-0.365807	3.1611	-0.514909	3.01273	-0.148747	0.524289	-0.165471	0.617238	-0.502176	1.63769	-0.444685	1.36	-0.116765	0.308367	-0.437766	1.42841	-0.353429	1.97622	0.0574908	0.129477
LP-767.6991-15.068	-0.0751044	0.0698622	-0.154446	0.120735	0.19415	0.199825	0.142117	0.116997	0.043357	0.0536398	-0.447707	0.355235	0.231016	0.230366	-0.0827728	0.0518335	-0.150793	0.13635	-0.491064	0.387501
LP-768.6229-14.107	-0.0806101	0.0834254	-0.198815	0.172639	-0.0065229	0.00490627	0.121766	0.109567	-0.244321	0.154488	0.111742	0.0707646	0.147433	0.124425	-0.579608	0.416888	-0.237798	0.196837	0.356062	0.255187
LP-769.5984-10.947	-0.202529	0.994629	-0.214374	0.784766	-0.447338	1.88138	-0.15297	0.469019	-0.282046	0.470193	-0.136992	0.312447	-0.14047	0.37126	-0.361186	1.06438	0.165292	0.356784	0.145054	0.274234
LP-770.6384-14.581	-0.156824	0.179009	-0.180115	0.154359	0.102391	0.108858	-0.0200427	0.0156158	-0.194294	0.289548	-0.195992	0.140984	0.142248	0.12586	-0.397755	0.296224	-0.296685	0.386853	-0.00169784	0.00114399
LN-772.4943-5.213	-0.0868652	0.179915	-0.124338	0.214336	-0.375951	0.787357	-0.0485609	0.0682045	-0.54563	0.352888	-0.580826	0.858802	-0.131978	0.187203	0.27994	0.403611	-0.169679	0.322335	-0.0351955	0.0457175
LN-772.5975-12.279	0.661505	1.92047	0.634247	2.47099	0.555218	1.87039	0.565399	1.86409	0.240058	0.044838	0.707378	0.816854	0.192359	0.403165	0.864189	2.4877	-0.31516	0.623145	0.46732	0.38876
LP-772.6449-11.436	-0.389497	2.93018	-0.550552	2.73737	-0.52181	2.49255	-0.280676	1.02642	-0.703271	1.74794	-0.245144	0.556399	-0.0565284	0.129641	-0.442557	1.22966	-0.181462	0.636299	0.458127	1.71253
LP-772.6543-15.066	-0.203185	0.240285	-0.228554	0.191747	0.0964891	0.090256	-0.07607	0.0668741	0.150856	0.172393	-0.412206	0.31576	0.143539	0.128938	-0.241893	0.166062	0.0543668	0.0454649	-0.563062	0.443484
LN-773.5326-9.273	-0.0718989	0.274215	-0.178987	0.577649	-0.190259	0.600574	-0.0572122	0.146244	-0.0829264	0.481123	-0.0519806	0.09511	0.0587728	0.1372	0.0997749	0.212076	0.107332	0.276802	0.0309458	0.0555819
LP-773.5556-8.208	-0.17824	0.453073	-0.068319	0.108822	-0.0834524	0.142695	-0.0548319	0.0844107	-0.159503	0.213679	-0.475904	0.744018	-0.148877	0.23282	-0.479306	0.769155	-0.076051	0.129972	-0.316401	0.486364
LP-773.5556-9.226	-0.248989	1.98616	-0.298939	1.78657	-0.428842	2.92977	-0.20137	0.837502	-0.468353	1.24278	-0.338892	1.29352	-0.175701	0.698185	-0.158764	0.492822	-0.0395113	0.152194	0.129461	0.543386
LN-774.585-8.861	0.216042	1.14542	0.255648	1.21519	0.0730987	0.228403	0.1853	0.623209	0.275481	0.279555	0.22005	0.7071	0.156584	0.63546	0.186835	0.523561	0.202382	0.823101	-0.055431	0.127901
LP-775.506-6.357	-0.23485	0.536236	-0.406513	0.77387	-0.454495	0.931152	-0.159364	0.229352	-0.898681	0.566087	-0.634177	0.914267	-0.123941	0.151501	0.229345	0.301708	-0.444186	0.89843	0.264504	0.402826
LN-775.5337-8.386	0.121111	0.476289	0.16774	0.57152	0.127981	0.349263	0.167882	0.506834	-0.060425	0.182599	0.152115	0.362663	0.315553	1.07255	-0.144708	0.278296	-0.188406	0.537685	0.21254	0.605986
LN-775.5484-9.902	-0.237001	1.28734	-0.200496	0.695819	-0.39509	1.76195	-0.309552	1.05758	-0.0336982	0.212139	-0.274095	0.718122	-0.199042	0.627772	-0.133802	0.314907	0.361392	1.14109	-0.240397	0.455388
LP-775.5716-9.639	-0.218742	1.63855	-0.238975	1.08711	-0.337174	1.34884	-0.168801	0.710686	-0.401853	0.887766	-0.317749	1.14396	-0.198791	0.729232	-0.188581	0.617695	-0.0646781	0.139377	0.0841033	0.266109
LN-777.5269-9.225	0.063989	0.0960908	-0.0302484	0.0372871	0.0574114	0.0726176	-0.104283	0.150869	-0.209484	0.333358	0.76498	1.33037	0.0564796	0.0773927	-0.335189	0.420846	-0.266896	0.347477	0.974464	1.42861
LP-777.5293-9.088	-0.4359	1.19875	-0.505029	0.903082	-0.361148	0.604211	-0.319041	0.472242	-1.01836	1.14135	-0.2755	0.272507	-0.0756751	0.0843192	-0.749457	0.826072	-0.657215	1.94969	0.742863	1.51174
LN-777.5487-8.85	0.00449942	0.00912953	0.0988678	0.195451	0.34195	1.01389	0.0816292	0.136535	-0.245716	0.141831	-0.332318	0.564886	-0.0844709	0.139022	-0.0928282	0.124441	-0.587665	2.52915	-0.086602	0.20102
LP-778.64-7.74	0.382106	0.802872	0.40774	0.589681	0.753896	1.55052	-0.0443448	0.0620443	-0.243244	0.786693	0.805451	2.56961	0.401446	0.876051	0.616696	1.67011	-0.997141	1.71678	1.0487	3.29932
LP-779.5447-9.439	-0.474043	1.47805	-0.524208	0.944017	-0.553831	1.02445	-0.390245	0.661596	-1.07672	1.53523	-0.360432	0.378113	-0.105626	0.117346	-0.682844	0.746943	-0.522893	1.28707	0.716291	1.53214
LN-779.6005-6.492	-0.00251505	0.0115656	-0.0193477	0.0684719	0.0158661	0.0569708	0.0866497	0.484864	-0.118555	0.346449	-0.0280828	0.0755669	-0.027407	0.0975024	-0.146798	0.58285	-0.134421	0.728526	0.0904723	0.318919
LN-781.3971-11.314	0.314344	2.89231	0.432593	4.32623	0.284817	1.66796	0.455125	3.58135	0.281162	0.0858579	0.0310595	0.0792202	0.145525	0.590447	-0.080612	0.24005	-0.00365455	0.00988562	-0.250103	0.916234
LP-781.5607-9.834	-0.2493	1.77942	-0.398019	2.12275	-0.285981	1.41015	-0.125176	0.448287	-0.538486	1.23088	-0.132164	0.317016	-0.143268	0.445993	-0.335497	1.09724	-0.252505	1.34717	0.406322	1.73527
LP-781.5637-8.847	-0.322093	0.888633	-0.184912	0.345486	-0.433491	1.13802	-0.282504	0.534565	-0.375792	0.135067	-0.670821	1.02455	-0.245104	0.368151	-0.430973	0.679242	0.0576982	0.0752845	-0.295028	0.265586
LP-783.5763-10.108	-0.140248	0.638189	-0.167291	0.513554	-0.0437243	0.116512	-0.0473652	0.119274	-0.487335	1.35312	-0.149277	0.307834	-0.212821	0.612626	-0.28688	0.689316	-0.443611	3.61553	0.338058	1.53439
LP-784.6445-11.199	0.00713075	0.0263312	-0.0586543	0.189372	-0.233098	1.13254	0.067545	0.238428	-0.135544	0.440135	0.0100057	0.0224794	0.115051	0.377489	0.0157691	0.0340292	0.0975536	0.360849	0.14555	0.508789
LP-785.5921-10.586	-0.139113	0.843133	-0.219252	1.06092	-0.114341	0.445721	-0.0163931	0.0439452	-0.422788	1.0927	-0.147468	0.399093	-0.0943768	0.283639	-0.236283	0.757579	-0.308447	2.29087	0.27532	1.40844
LN-786.51-5.353	-0.0906736	0.195044	-0.117382	0.20072	-0.260497	0.490279	-0.0427814	0.0619371	-0.630533	0.410986	-0.562078	0.855748	-0.152818	0.231615	0.227534	0.32654	-0.370036	0.804855	0.0684554	0.0911976
LP-786.511-6.63	-0.178507	0.468081	-0.30797	0.644049	-0.447755	0.998022	-0.0910242	0.138857	-0.83408	0.557803	-0.446006	0.638618	-0.0985104	0.135502	0.117695	0.14583	-0.386325	0.942856	0.388074	0.858827
LN-786.5863-8.409	-0.0915611	0.506927	-0.0769737	0.309726	-0.140305	0.731965	-0.117964	0.481806	-0.265409	0.551851	-0.128709	0.403882	-0.103763	0.396399	-0.0323588	0.0870854	-0.125104	0.618468	0.136701	0.443236
LP-786.6602-11.792	-0.402744	3.99699	-0.581921	3.61862	-0.321547	1.66632	-0.319	1.58041	-0.511472	1.26304	-0.306155	0.978501	-0.130144	0.422872	-0.310804	0.988285	-0.189925	0.928668	0.205317	0.848312
LN-788.6012-8.866	0.112749	0.547915	0.141531	0.637983	0.0194966	0.0628863	0.172575	0.658975	0.101338	0.189284	-0.0101954	0.0244819	0.074608	0.287848	0.0288595	0.0752675	0.0818415	0.304414	-0.111534	0.338995
LP-789.5224-6.5	-0.304587	0.862919	-0.384727	0.776131	-0.445664	0.960341	-0.202369	0.336975	-0.93228	0.639517	-0.681802	0.991143	-0.163819	0.225052	-0.0503691	0.0503968	-0.486615	1.27378	0.250478	0.408753
LN-789.5289-8.988	0.203557	0.440675	0.2309	0.384773	0.265448	0.395266	0.135451	0.205913	-0.359037	0.69198	0.579439	1.42473	0.410667	1.03771	-0.193348	0.292602	-0.624484	0.95193	0.938475	2.65463
LN-789.549-8.384	0.0413884	0.126015	0.0890788	0.250526	0.214393	0.785498	0.122812	0.347736	-0.232869	0.159958	-0.0456953	0.0830251	0.274796	0.812263	-0.183752	0.354739	-0.447262	2.09953	0.187173	0.45986
LN-789.5494-8.689	0.0999068	0.470225	0.0954012	0.321188	0.00636349	0.0165042	0.190765	0.783195	0.0165307	0.188514	-0.0207369	0.044789	0.0442868	0.129603	0.0190301	0.0420037	0.0101672	0.0283757	-0.0372676	0.105954
LP-789.6229-11.683	-0.171348	0.808262	-0.242087	0.806655	-0.135822	0.36973	-0.097323	0.261527	-0.430236	1.22128	0.0159223	0.0253965	-0.0402466	0.0781358	-0.396897	1.00023	-0.294414	1.12347	0.446158	1.5647
LN-791.4379-11.421	0.150666	1.11453	0.243172	2.96874	-0.160099	1.25003	0.3415	3.41139	0.262314	0.377132	-0.160869	1.10434	-0.145457	0.86003	-0.29321	2.6464	0.422413	2.81323	-0.423183	1.83996
LN-791.5438-9.565	0.103221	0.220249	0.0473311	0.0717809	0.183789	0.322721	0.0692643	0.119529	-0.306106	1.02681	0.417739	0.749806	0.143352	0.281587	-0.0592076	0.0733614	-0.489896	1.06266	0.723845	1.59449
LN-791.5638-8.851	-0.0924447	0.227605	-0.0297868	0.0476412	0.327156	0.702205	0.0583663	0.0967658	-0.469868	0.524902	-0.490556	0.794218	-0.126608	0.212904	-0.244696	0.358816	-0.797024	2.24266	-0.0206879	0.0331994
LP-791.5805-10.954	-0.163967	0.701503	-0.248441	0.844471	-0.527909	2.61582	-0.0615834	0.190617	-0.175568	0.322679	-0.0316694	0.0622888	-0.0851632	0.194332	-0.36032	1.1373	0.35234	0.988632	0.143899	0.257686
LN-791.6016-9.93	0.140052	0.914056	0.223947	1.54234	-0.0646518	0.242427	0.145467	0.664	0.23308	0.282938	0.0650773	0.170246	0.234459	0.855402	-0.00179722	0.00406019	0.297732	1.56102	-0.168003	0.450616
LP-791.6989-14.65	-0.071311	0.111568	-0.19133	0.265979	0.150897	0.229678	0.130431	0.17425	-0.160068	0.0453327	-0.0077849	0.0069392	0.0212069	0.0228626	-0.377205	0.418433	-0.310966	0.469212	0.152283	0.13459
LP-792.6188-7.733	-0.283615	0.820934	0.153238	0.323748	0.250493	0.434717	-0.734533	2.40246	-1.54805	3.07396	-0.202126	0.320551	0.606309	2.09125	-0.749964	1.64025	-1.79854	3.34261	1.34592	2.9532
LP-793.5216-8.244	-0.226055	0.395795	0.0307807	0.033388	-0.390492	0.756941	-0.133853	0.178739	-0.417842	0.0642197	-0.596368	0.717464	-0.352483	0.50887	-0.870948	1.18401	-0.0273497	0.0364501	-0.178526	0.169244
LP-793.5977-10.3	-0.286182	2.41833	-0.344188	2.23967	-0.18866	1.01665	-0.195432	0.839582	-0.408105	1.47894	-0.314061	1.45512	-0.31833	1.50918	-0.334514	1.55657	-0.219445	1.25807	0.0940433	0.385697
LP-793.7145-15.096	-0.165893	0.300926	-0.378184	0.676293	-0.00788875	0.0105493	0.0410914	0.048697	-0.350189	0.464629	-0.00591659	0.00519624	0.0589764	0.0683758	-0.38832	0.444773	-0.3423	0.670589	0.344272	0.383251
LP-794.4778-6.499	-0.309594	0.8953	-0.379574	0.759264	-0.471109	0.978947	-0.219745	0.352617	-0.900497	0.401949	-0.61273	0.822104	-0.140153	0.182063	-0.0993029	0.102397	-0.429388	1.0885	0.287767	0.49495
LP-794.6385-14.164	0.215217	0.272533	0.240789	0.216369	0.304226	0.399414	0.360833	0.559913	-0.250722	0.237865	0.354101	0.351131	0.392122	0.528392	-0.459192	0.429933	-0.554948	0.77402	0.604823	0.656869
LP-795.5756-10.155	-0.176554	0.74582	-0.269413	0.900559	-0.115069	0.315923	-0.0241384	0.0523877	-0.432248	0.837473	-0.201465	0.372391	-0.0443726	0.0868038	-0.303641	0.679831	-0.317179	1.23059	0.230783	0.436931
LP-795.6128-10.936	-0.159128	1.12921	-0.220823	1.19358	-0.130724	0.57264	-0.0281766	0.0951382	-0.363066	1.10767	-0.222172	0.788807	-0.0978796	0.269235	-0.262903	1.08207	-0.232342	1.16869	0.140894	0.449642
LP-795.7302-15.555	-0.213506	0.411917	-0.248076	0.351699	0.00144136	0.00178636	-0.0673274	0.0838705	-0.0960611	0.116072	-0.296277	0.336851	0.00363296	0.00406484	-0.403003	0.458816	-0.0975025	0.124064	-0.200216	0.19629
LP-796.6472-10.84	-0.0769267	0.274734	-0.209932	0.829078	-0.183082	0.620336	-0.0407901	0.0968893	-0.413712	0.450575	0.062564	0.111093	-0.0859129	0.187591	-0.0157694	0.0275983	-0.23063	0.848067	0.476276	1.39237
LP-796.654-14.648	-0.0846164	0.146324	-0.220003	0.322306	0.257789	0.508927	0.104613	0.150397	-0.00532558	0.0306515	0.0239541	0.0228397	0.109831	0.139359	-0.371577	0.43034	-0.263114	0.446291	0.0292797	0.0249991
LP-797.6289-11.23	-0.390916	2.20429	-0.394249	1.50794	-0.259852	0.765093	-0.253491	0.687924	-0.565729	1.0826	-0.41561	0.98992	-0.314	0.922994	-0.705354	2.01781	-0.305877	0.944472	0.15012	0.354439
LN-798.0455-1.245	1.44232	7.90821	1.72728	9.90749	1.54177	7.17867	1.38596	5.37653	1.29009	0.878546	1.3507	3.21628	0.417722	0.506749	0.81815	1.30165	-0.251689	0.524575	0.060615	0.0612856
LP-798.6695-15.094	-0.153417	0.360724	-0.296374	0.629892	0.0550537	0.0912252	0.0131235	0.0183942	-0.200514	0.0686957	-0.147786	0.179681	0.0760887	0.108127	-0.237294	0.30123	-0.255568	0.531959	0.0527281	0.0568977
LN-800.0134-5.706	-0.00446504	0.0201768	0.129348	0.970874	-0.119287	0.709606	0.0837639	0.443283	0.203676	0.355503	-0.383661	2.5984	-0.122477	0.577748	-0.200984	1.16511	0.322962	2.36529	-0.587337	3.48358
LP-800.6761-12.116	-0.487859	3.78708	-0.670693	3.36478	-0.508051	2.51518	-0.479112	2.28027	-0.493697	1.25088	-0.315759	0.792979	-0.128394	0.343523	-0.310825	0.808257	0.0143545	0.0306848	0.177937	0.374048
LP-800.6856-15.55	-0.217045	0.404143	-0.188	0.226502	0.00434199	0.00530422	-0.138824	0.186024	0.0325273	0.153722	-0.391703	0.450526	0.129927	0.153968	-0.296766	0.302361	0.0281853	0.0331237	-0.424231	0.474892
LN-801.5854-9.327	0.0629899	0.252753	0.102465	0.384065	-0.0973188	0.325389	0.0872195	0.26777	0.144485	0.266236	0.0196832	0.03503	0.0245358	0.0547625	-0.0423673	0.0931595	0.241804	1.20954	-0.124802	0.282205
LP-801.5864-8.716	0.0500721	0.0838981	0.0844088	0.129296	0.17538	0.320808	0.272096	0.487326	0.103514	0.676768	-0.731032	1.14363	0.0558008	0.0686244	0.0505792	0.0530512	-0.0718665	0.102251	-0.834546	1.24949
LP-801.5865-8.831	-0.0683979	0.131991	-0.0447536	0.0697465	-0.100665	0.180956	0.129601	0.212275	-0.0748029	0.391725	-0.732236	1.27872	-0.037108	0.0474444	-0.0536299	0.059193	0.0258619	0.0386205	-0.657433	1.06073
LP-803.5377-6.633	-0.193109	0.511899	-0.31641	0.652011	-0.494012	1.15869	-0.131889	0.216067	-0.886105	0.60219	-0.512394	0.762128	-0.0738341	0.0991816	0.174403	0.230982	-0.392093	0.993447	0.373711	0.822722
LN-803.601-9.412	0.0184801	0.0461867	0.0668632	0.153457	0.0415399	0.0943678	0.102589	0.244682	0.0961498	0.354943	-0.036409	0.0558423	0.138969	0.34742	-0.252357	0.516005	0.0546099	0.11341	-0.132559	0.207859
LP-804.7193-15.588	-0.23739	0.437627	-0.381976	0.602371	0.231521	0.368402	0.0912708	0.0990101	-0.726601	0.805157	-0.252105	0.238533	-0.0647799	0.0663426	-0.818031	0.933571	-0.958122	2.78266	0.474496	0.729049
LN-805.4533-11.419	0.289581	1.80519	0.526395	5.61216	0.12056	0.599083	0.454139	3.19848	0.353379	0.114844	-0.403345	2.11382	-0.167348	0.765878	-0.199736	0.805338	0.232819	1.1547	-0.756724	3.50605
LP-805.5457-7.748	0.0377304	0.0317136	0.429577	0.358029	0.0603253	0.0547518	-0.345969	0.373881	-0.320009	0.0505514	-0.320142	0.231465	-0.975781	1.05877	0.0662306	0.0422693	-0.380334	0.481924	-0.000133631	9.95792e-05
LP-805.5586-8.771	-0.544349	2.45731	-0.3879	0.996047	-0.387827	0.934132	-0.53592	1.37777	-0.730437	0.924589	-0.721157	1.20419	-0.414129	0.805255	-0.792044	1.48685	-0.34261	0.764868	0.00927961	0.00925165
LP-805.56-9.437	-0.22246	1.20356	-0.290616	1.10832	-0.231734	0.900122	-0.126277	0.38132	-0.482129	1.24785	-0.164673	0.400104	-0.214547	0.623824	-0.352846	1.08815	-0.250395	0.869635	0.317456	0.941818
LP-805.5603-9.679	-0.306856	1.57716	-0.453313	1.71165	-0.403826	1.62172	-0.176405	0.536411	-0.568653	0.870185	-0.149082	0.271365	-0.264829	0.818561	-0.463108	1.20208	-0.164827	0.447687	0.419571	1.01567
LN-805.6169-9.918	0.0317688	0.136192	0.0575574	0.232975	-0.0370467	0.126771	0.108295	0.482919	0.111724	0.358727	-0.118624	0.338972	0.138859	0.454881	-0.0588084	0.152705	0.14877	0.539249	-0.230348	0.607265
LP-807.5753-10.09	-0.350955	1.20485	-0.377128	0.787397	-0.409222	0.840129	-0.294081	0.576912	-0.722669	1.1127	-0.341245	0.410801	0.00362413	0.00407559	-0.430468	0.534477	-0.313447	0.786519	0.381424	0.701177
LN-807.5952-10.072	0.20917	1.7874	0.274458	2.02722	0.112779	0.439922	0.291635	2.19525	0.0363587	0.0812055	0.195785	0.819577	0.258956	1.15464	-0.157306	0.557809	-0.0764198	0.237861	0.159426	0.56657
LN-807.6116-11.424	-0.178617	0.891503	-0.271234	1.11373	-0.302382	1.16821	-0.310406	1.21535	0.0276991	0.00166002	0.0285731	0.0550974	-0.337889	1.07122	0.056932	0.109724	0.330081	1.14259	0.000874067	0.00146314
LP-808.493-6.637	-0.191919	0.528255	-0.315245	0.683796	-0.45982	1.03311	-0.108939	0.170365	-0.807149	0.509002	-0.432178	0.614194	-0.0955031	0.12972	0.0836148	0.099216	-0.347329	0.814888	0.374971	0.809559
LP-809.5824-9.868	-0.173291	0.715697	-0.27829	0.88972	-0.0630803	0.134021	-0.0184903	0.0391535	-0.449512	1.07126	-0.17997	0.347164	0.107219	0.229136	-0.298263	0.568592	-0.386431	1.40595	0.269542	0.913326
LP-809.5917-10.498	-0.221779	1.5456	-0.345092	1.86497	-0.125117	0.416908	-0.0848862	0.264392	-0.475874	1.12988	-0.176532	0.467595	-0.137172	0.443208	-0.315409	0.985878	-0.350756	1.79377	0.299341	1.36965
LN-810.65-13.007	-0.278892	0.849075	-0.402792	0.803592	-0.331282	0.619552	-0.123917	0.190629	-0.495714	0.559372	-0.348979	0.459	0.0523493	0.0617983	-0.297718	0.371228	-0.164432	0.298853	0.146735	0.272378
LP-811.1614-11.778	-0.375169	3.20491	-0.512714	2.85696	-0.347119	1.71788	-0.333891	1.4218	-0.511778	1.71107	-0.254944	0.712986	-0.15325	0.492628	-0.295958	0.897984	-0.164659	0.709848	0.256834	1.05571
LP-811.5321-8.198	-0.583215	1.71522	-0.384171	0.600811	-0.295009	0.434855	-0.594015	1.29173	-0.257094	0.101015	-0.639312	0.824343	-0.527682	0.885454	-1.06078	1.5878	0.0379147	0.0348677	-0.382218	0.346251
LP-811.6078-10.768	-0.354278	1.61604	-0.447525	1.29716	-0.178141	0.410854	-0.186226	0.402852	-0.754588	1.12198	-0.389809	0.712074	-0.272479	0.569542	-0.511047	0.977052	-0.576447	2.68146	0.364779	1.28276
LP-812.6756-11.739	-0.182415	1.02989	-0.257358	1.1048	-0.195442	0.719277	-0.0228198	0.0572611	-0.418368	1.81367	-0.198268	0.546419	-0.0365824	0.0907944	-0.382068	1.14535	-0.222925	0.791716	0.2201	0.7299
LP-812.6757-11.88	-0.163532	1.02205	-0.226995	1.04737	-0.399918	2.16558	-0.0651718	0.207796	-0.358187	0.857307	-0.14759	0.364441	-0.0606449	0.156683	-0.263962	0.71074	0.0417308	0.12494	0.210598	0.691627
LN-813.5492-8.308	-0.205903	0.917239	-0.156713	0.405762	0.141897	0.30551	-0.11163	0.27267	-0.630628	1.52909	-0.254901	0.519475	0.171084	0.368297	-0.514846	1.20944	-0.772525	2.63033	0.375727	1.46279
LN-814.0195-1.263	1.53066	7.91368	1.86402	11.1122	1.61336	7.48348	1.74024	8.17737	0.99262	1.12613	0.916331	1.64301	0.742511	0.99144	0.261413	0.236299	-0.620739	2.21711	-0.076289	0.0883399
LP-814.6902-11.999	-0.392773	2.39778	-0.590907	2.59832	-0.447848	1.62499	-0.298672	0.987912	-0.635962	1.66905	-0.255968	0.477754	-0.179859	0.369352	-0.329101	0.662905	-0.188114	0.538922	0.379994	0.97984
LP-814.6914-12.456	-0.514737	4.52847	-0.748864	4.14443	-0.497374	2.82378	-0.504459	2.76391	-0.50868	1.76294	-0.28997	0.814489	-0.157399	0.475803	-0.305262	0.907551	-0.0113066	0.0292089	0.21871	0.648811
LP-815.5639-7.639	0.182838	0.267889	0.130788	0.150749	0.41567	0.655053	0.547645	0.852005	0.0170922	0.227328	-0.810823	0.716845	-0.175163	0.154549	0.109756	0.0856412	-0.398578	0.625399	-0.827915	0.883737
LP-815.5789-10.289	0.0432374	0.20165	0.027577	0.0910358	0.14477	0.576774	0.175645	0.854882	-0.054464	0.0996983	-0.0626756	0.174974	-0.0461316	0.133228	-0.132033	0.389401	-0.199234	0.984124	-0.00821161	0.038373
LN-817.5802-9.001	0.0464904	0.343204	0.0930389	0.696548	0.130307	0.972667	0.105835	0.711298	0.105774	0.121443	-0.0907909	0.427499	-0.0384005	0.149439	-0.0665695	0.289575	-0.0245328	0.121082	-0.196565	1.43244
LP-817.5815-8.735	-0.0933254	0.109726	0.0311352	0.0266869	0.167325	0.201992	0.0483643	0.0490949	0.0391134	0.713046	-0.784922	0.808555	-0.19848	0.207576	-0.165956	0.131285	-0.128212	0.122892	-0.824035	0.6753
LP-817.5967-10.685	-0.303816	1.89421	-0.393212	1.88132	-0.411633	1.76751	-0.200732	0.670377	-0.467178	0.896246	-0.337524	0.936136	-0.171207	0.499129	-0.306632	0.747154	-0.0555457	0.110036	0.129654	0.244556
LP-817.5975-10.142	-0.196457	0.844639	-0.305096	1.16884	-0.310128	1.08737	0.00256325	0.00602209	-0.233672	0.855326	-0.267601	0.531178	0.246789	0.776349	-0.364182	0.902424	0.0764557	0.145891	-0.0339281	0.0407145
LP-818.6385-13.814	0.468995	0.377732	0.390093	0.204078	0.276669	0.262963	0.650896	0.720216	0.750583	0.312604	0.676443	0.590444	0.783543	0.873305	-0.102054	0.0653104	0.473914	0.375991	-0.0741402	0.0347088
LP-819.536-8.851	-0.75069	3.08571	-0.535222	1.08223	-0.760842	1.84013	-0.956551	2.8828	-0.697894	0.837437	-0.786282	1.43518	-0.619248	1.43834	-0.827105	1.61543	0.0629481	0.0588525	-0.088389	0.0773154
LP-819.5758-10.019	-0.246828	0.820571	-0.368308	1.0007	-0.30487	0.724272	-0.144919	0.317541	-0.747698	1.41993	-0.197418	0.268581	-0.101989	0.181211	-0.262782	0.353695	-0.442828	1.17777	0.55028	1.04514
LN-819.5956-9.488	-0.0478149	0.255293	0.0665199	0.323854	-0.026555	0.102608	-0.0642664	0.248651	-0.230058	0.323007	-0.240081	0.921961	-0.180986	0.780988	-0.103611	0.361492	-0.203503	1.25486	-0.0100228	0.0229388
LP-821.5921-9.615	-0.573613	1.30602	-0.646957	0.910926	-0.768074	1.15257	-0.61167	0.868422	-1.14272	1.04287	-0.340797	0.271737	-0.289355	0.286821	-0.581819	0.509272	-0.374647	0.451269	0.801923	0.852602
LP-821.7458-15.578	-0.270631	0.867894	-0.315602	0.769224	-0.0437588	0.0833068	-0.0651003	0.102334	-0.509119	0.58242	-0.376905	0.659561	-0.0132427	0.0185224	-0.580511	1.12485	-0.46536	1.88091	0.132213	0.234481
LP-822.6693-14.7	-0.134475	0.426476	-0.214233	0.560677	0.0937097	0.228511	0.0418891	0.0811869	-0.276369	0.498574	-0.109917	0.169508	0.131157	0.264039	-0.418387	0.859594	-0.370079	1.1346	0.166453	0.232684
LP-823.6446-11.627	-0.200897	0.854785	-0.387083	1.42807	-0.255468	0.684329	-0.0342916	0.0742532	-0.316251	0.695457	-0.0520883	0.0901274	-0.319743	0.962559	-0.353814	0.905436	-0.0607824	0.108885	0.264162	0.742571
LP-823.7526-15.576	-0.190362	0.670938	-0.249762	0.701502	-0.00645991	0.0124125	-0.00615489	0.0104544	-0.481256	0.65276	-0.21318	0.390651	0.0297578	0.0490713	-0.493982	1.13061	-0.474796	1.87096	0.268075	0.633916
LP-824.6767-11.498	-0.254929	1.74873	-0.246338	1.08101	-0.370989	1.57557	-0.279408	1.43463	-0.601333	1.92609	-0.102537	0.25244	-0.208094	0.757893	-0.388261	1.36968	-0.230345	0.580948	0.498796	1.8587
LP-824.685-15.127	-0.139689	0.746502	-0.216498	0.94061	-0.029949	0.0813975	0.00274111	0.00710515	-0.265052	0.606405	-0.17582	0.418648	0.00346642	0.00704688	-0.265988	0.76003	-0.235103	1.0755	0.0892318	0.209036
LN-825.5491-8.522	-0.0595992	0.164432	-0.0706173	0.144187	-0.105666	0.217572	-0.0416945	0.0799898	-0.344498	0.753263	-0.0178325	0.0246172	0.212108	0.529579	-0.117485	0.181529	-0.238832	0.609346	0.326666	0.819727
LN-825.585-6.057	0.0416992	0.121435	0.14063	0.398146	0.30636	0.903524	0.140566	0.434874	-0.164984	0.470303	-0.132775	0.273848	-0.131907	0.303723	-0.284143	0.666137	-0.471345	1.33289	0.0322092	0.0541884
LP-826.7009-15.572	-0.165362	0.56449	-0.12433	0.26983	-0.121301	0.314916	-0.0614938	0.124539	-0.151286	0.0875857	-0.273869	0.560419	0.0805287	0.148389	-0.410031	0.85832	-0.0299852	0.0656797	-0.122583	0.225379
LP-826.7033-14.774	-0.109787	0.507708	-0.144008	0.515109	-0.0415599	0.12412	0.00594275	0.0149057	-0.252963	1.38524	-0.12748	0.303514	-0.0732953	0.188758	-0.288924	0.863344	-0.211403	1.00085	0.125483	0.336103
LN-827.5646-8.905	0.0784755	0.480853	0.106801	0.565095	0.013453	0.0507559	0.0760952	0.340299	-0.0330828	0.812773	0.0415602	0.165408	0.124278	0.72109	0.0549068	0.25345	-0.0465358	0.153712	0.074643	0.240267
LN-827.5648-8.61	0.199038	1.70293	0.187273	1.07039	0.0209903	0.0684559	0.220834	1.3459	0.106874	0.466877	0.234591	1.28807	0.233048	1.15548	0.140586	0.534122	0.0858839	0.291944	0.127717	0.462848
LN-828.5668-8.906	0.17867	1.0951	0.0979028	0.418658	0.108769	0.420183	0.358138	1.79837	0.120497	0.417845	0.0638873	0.165711	0.248774	1.03423	0.0445113	0.113519	0.0117274	0.0382559	-0.0566092	0.194101
LP-828.7068-12.65	-0.453261	1.54504	-0.581261	1.5735	-0.41566	0.873025	-0.285009	0.473697	-0.617362	0.547338	-0.532618	0.902313	0.0930644	0.143338	-0.487428	0.770348	-0.201703	0.271974	0.0847444	0.095291
LN-829.6081-9.325	-0.143237	0.709884	-0.289652	1.38505	-0.306836	1.52971	0.107314	0.423938	-0.25415	0.488828	-0.301265	1.04932	-0.261333	1.08046	-0.280444	0.974738	0.0526862	0.125518	-0.0471147	0.0888882
LN-829.9934-1.27	1.54759	2.99159	1.74128	3.49443	1.99813	2.56354	2.05704	4.40536	1.35809	0.134683	0.428269	0.309303	0.970053	1.06448	-0.242668	0.125154	-0.640045	0.565652	-0.929819	0.561105
LP-830.7345-15.617	-0.0989064	0.581475	-0.110423	0.480884	-0.0154888	0.0572264	0.0345532	0.134728	-0.43923	1.12989	-0.183154	0.594756	-0.118075	0.483228	-0.310923	1.40762	-0.423741	3.98293	0.256077	0.91663
LP-831.5732-10.505	-0.180946	0.94558	-0.239809	0.823868	-0.133433	0.369299	-0.0914359	0.234334	-0.364248	0.940291	-0.164695	0.318439	-0.223822	0.594295	-0.2704	0.570408	-0.230815	1.26744	0.199552	1.00655
LP-831.5755-9.765	-0.142834	0.417435	-0.226393	0.521632	-0.166687	0.352772	-0.0744457	0.137459	-0.572613	0.892217	0.116699	0.180096	0.162232	0.35178	-0.420566	0.774438	-0.405926	1.09291	0.689312	2.03066
LP-832.7502-16.05	-0.119403	0.432897	-0.142726	0.433993	0.0326771	0.0775671	0.0300057	0.0648225	-0.371552	0.532643	-0.170646	0.382371	-0.104429	0.254362	-0.382539	1.14899	-0.404229	1.70008	0.200906	0.538368
LN-833.4845-12.089	0.267276	2.17042	0.453493	5.75508	0.129479	0.693934	0.421047	3.70492	0.346917	0.0751844	-0.131304	0.473113	-0.222047	1.16883	-0.283034	1.43701	0.217437	1.04341	-0.47822	1.89802
LN-833.5504-10.067	-0.0724384	0.273571	-0.0219856	0.0558962	-0.104238	0.356687	-0.162849	0.583353	0.058134	0.590212	-0.169707	0.522542	-0.156716	0.562398	0.0869921	0.249546	0.162373	0.538258	-0.227841	0.665993
LN-833.5754-8.306	-0.136184	0.928899	-0.138156	0.589372	-0.282496	1.64	-0.114595	0.474746	-0.219831	0.43438	-0.267356	0.830167	-0.0916625	0.291127	-0.0560462	0.138276	0.0626655	0.337639	-0.0475247	0.142793
LP-833.5915-10.33	-0.221938	1.122	-0.331674	1.31153	-0.121904	0.348628	-0.0683385	0.172339	-0.549939	1.32409	-0.197492	0.392602	-0.0288213	0.0605872	-0.367127	0.87737	-0.428035	2.22276	0.352447	1.00613
LN-833.6118-10.155	0.0308519	0.131578	0.0922414	0.518451	0.0885309	0.291755	0.0747946	0.250995	-0.0489051	0.0988151	-0.103901	0.338394	0.0867247	0.300707	-0.0849015	0.237106	-0.137436	0.453259	-0.0549958	0.174066
LN-833.6503-10.616	-0.0263571	0.083119	-0.0245	0.062503	-0.20758	0.728546	0.0292622	0.0707135	0.073034	0.123321	-0.166795	0.378555	0.0300518	0.0666174	-0.0204934	0.0421085	0.280614	1.10294	-0.239829	0.632231
LP-833.7457-15.435	-0.320159	1.37157	-0.34984	0.948872	-0.0346955	0.065245	-0.147768	0.307622	-0.415513	0.318638	-0.369075	0.721722	-0.0120809	0.0182326	-0.637242	1.42898	-0.380818	1.09422	0.0464379	0.0649032
LN-834.5216-7.488	-0.470009	3.7574	-0.615265	3.64462	-0.608463	3.93625	-0.47489	2.42145	-0.344299	1.20692	-0.218082	0.565719	-0.444116	1.94586	-0.421414	1.62925	0.264164	1.04708	0.126217	0.261274
LP-835.6051-10.766	-0.317654	1.43803	-0.43315	1.50489	-0.205997	0.568401	-0.0993872	0.197947	-0.495047	0.323454	-0.438693	1.02456	-0.411909	1.15595	-0.471328	1.0913	-0.28905	0.85563	0.0563535	0.0947191
LP-835.6068-10.525	-0.259365	1.07052	-0.322466	0.856186	-0.102005	0.213857	-0.120699	0.271064	-0.759727	1.55221	-0.287421	0.469432	0.0242113	0.0350437	-0.417144	0.75437	-0.657722	3.18195	0.472306	1.28909
LP-836.6716-12.008	-0.483875	2.42347	-0.824886	3.08779	-0.608585	2.0409	-0.36247	1.01645	-0.92401	1.86509	-0.182123	0.279057	-0.241794	0.394061	-0.40766	0.722991	-0.315426	0.804286	0.741887	2.04741
LP-837.6235-10.977	-0.174701	0.527551	-0.199811	0.422005	0.189597	0.424442	0.00340964	0.00572654	-0.542355	0.686736	-0.422552	0.88888	-0.375517	1.01583	-0.310178	0.616302	-0.731952	2.36267	0.119804	0.244409
LP-838.6916-11.842	-0.125036	0.675129	-0.192908	0.813806	-0.29977	1.11777	-0.0447117	0.138474	-0.254825	0.974533	-0.0494219	0.107726	-0.106184	0.304479	-0.236399	0.676465	0.0449452	0.0881609	0.205403	0.552055
LP-838.7011-15.441	-0.316804	1.17365	-0.316426	0.657648	-0.111733	0.203388	-0.169774	0.309428	-0.277317	0.00174168	-0.519673	0.794207	0.0750483	0.100463	-0.474431	0.711792	-0.165585	0.394182	-0.242356	0.397897
LN-839.5644-8.519	-0.255602	0.742167	-0.276746	0.522593	-0.305949	0.557974	-0.189383	0.329107	-0.717312	1.31224	-0.170289	0.189539	0.246252	0.398253	-0.457062	0.599304	-0.411363	0.857552	0.547023	1.01102
LP-840.7167-15.849	-0.20147	0.50691	-0.289307	0.554865	-0.0409069	0.0642883	0.0260242	0.0346528	-0.347416	0.354063	-0.350679	0.523888	0.155635	0.24545	-0.419321	0.646024	-0.306509	0.711728	-0.00326258	0.00403375
LP-840.7532-16.696	-0.334806	1.58572	-0.474037	1.72422	-0.239395	0.650679	-0.325089	0.911236	-0.145162	0.764572	-0.173611	0.318538	-0.308567	0.807653	-0.22896	0.409098	0.0942329	0.17615	-0.0284489	0.0390854
LN-841.5797-8.91	-0.0394451	0.223879	-0.128963	0.635255	0.0197585	0.0808245	0.0722523	0.409729	-0.200174	0.0851878	-0.0755398	0.298175	0.0344377	0.120909	-0.060065	0.250612	-0.219932	1.41465	0.124634	0.540869
LP-841.5814-8.098	0.00352207	0.00450804	0.190899	0.24185	0.255152	0.410437	0.0740676	0.0867777	-0.0974985	0.248348	-0.518511	0.489844	0.0442005	0.0396362	-0.182439	0.170806	-0.35265	0.652852	-0.421012	0.417233
LN-841.6178-10	0.0439104	0.147852	-0.0280497	0.0981289	-0.0112973	0.0311297	-0.00663026	0.0194218	0.0329026	0.208556	0.297428	0.727372	-0.0587537	0.162952	0.0346189	0.0951437	0.0441998	0.131995	0.264526	0.554265
LP-841.7145-14.372	0.224803	0.513006	0.143185	0.246065	0.337006	0.784089	0.506135	1.29697	-0.317399	0.687913	0.316944	0.548583	0.408362	1.05353	-0.538189	0.945807	-0.654405	1.68268	0.634343	1.34604
LN-843.5955-9.178	0.027401	0.120372	0.0304031	0.105509	0.140468	0.584601	0.089804	0.378777	-0.104493	0.193884	-0.00526392	0.0118388	-0.0214982	0.0596371	-0.0909994	0.239226	-0.24496	1.27088	0.0992285	0.339082
LP-843.7298-14.767	0.000490959	0.00130678	-0.0530248	0.136689	0.094564	0.273633	0.0971971	0.245056	-0.300823	1.22352	0.1352	0.337545	0.0336864	0.0753198	-0.262038	0.722304	-0.395387	1.63069	0.436024	1.62313
LN-845.6112-9.656	0.171477	1.83011	0.220721	1.87619	0.176704	1.33948	0.245184	2.04608	0.175785	0.383948	0.0106221	0.0302342	0.30004	2.08745	0.0389375	0.121815	-0.000919103	0.00388744	-0.165163	0.795859
LP-845.7367-14.765	-0.0648973	0.216428	-0.0490967	0.117408	0.000720789	0.00148226	-0.00927526	0.0186417	-0.329989	0.770813	0.00853809	0.0143469	0.108859	0.272715	-0.321612	0.751709	-0.33071	1.30706	0.338528	1.35629
LP-845.7454-15.201	-0.0707168	0.26864	-0.172688	0.654825	0.071153	0.231976	0.135267	0.438492	-0.34477	0.723816	-0.112416	0.244594	-0.0173346	0.0420684	-0.307333	0.88532	-0.415923	3.10011	0.232355	0.786421
LP-847.6445-11.036	0.11139	0.453745	-0.0884854	0.282057	0.063934	0.147103	0.347275	1.63287	0.00290435	0.0258745	0.116382	0.31833	0.0602269	0.12774	-0.035789	0.0766008	-0.0610297	0.105959	0.113477	0.205164
LN-847.6838-11.164	0.0423263	0.165944	-0.033307	0.0923368	-0.0304821	0.0747898	0.172945	0.726009	0.0167054	1.0315	0.0125881	0.0231929	0.258054	0.851652	-0.0627973	0.123044	0.0471875	0.125796	-0.00411735	0.00849797
LP-847.761-15.61	-0.150437	0.866848	-0.220285	1.10963	0.0396397	0.115021	0.0420893	0.125991	-0.458886	1.16171	-0.263099	0.761383	-0.0478085	0.128625	-0.349612	1.27428	-0.498526	2.9996	0.195787	0.563045
LP-848.6849-14.761	-0.113279	0.530111	-0.152765	0.549192	-0.0357333	0.107595	-0.0030871	0.00771184	-0.231632	1.34442	-0.118329	0.28082	-0.048981	0.120622	-0.278677	0.80646	-0.195899	0.940998	0.113303	0.299626
LN-849.5846-9.075	-0.168485	0.625936	-0.130561	0.392389	-0.280669	0.976808	-0.242941	0.725699	-0.327782	0.857277	-0.429783	1.2322	-0.0739762	0.189009	0.11232	0.218971	-0.0471136	0.0786335	-0.102001	0.138389
LP-849.6601-11.609	-0.179681	0.955188	-0.245832	1.01062	-0.240504	0.774609	-0.105229	0.311749	-0.236762	0.640382	-0.154983	0.392684	-0.105211	0.259739	-0.225053	0.599329	0.00374262	0.00630896	0.0817787	0.158921
LP-850.7004-15.193	-0.233809	1.14777	-0.282996	0.944886	-0.275391	0.934653	-0.0654832	0.154444	-0.269645	0.832865	-0.449016	0.962554	-0.202364	0.504346	-0.315807	0.690739	0.00574601	0.0145954	-0.179371	0.369665
LN-851.5647-8.752	0.0493684	0.161733	0.0486942	0.121242	-0.00585823	0.0137751	0.110767	0.299297	-0.250282	0.174493	-0.0250891	0.0495254	0.0639983	0.144207	-0.0147888	0.0293332	-0.244424	0.897571	0.225193	0.711271
LP-851.6753-12.303	-0.259316	1.11476	-0.422127	1.55407	-0.501287	1.98404	-0.0821598	0.182245	-0.515536	0.814359	-0.114723	0.224746	-0.100293	0.211107	-0.490291	1.27093	-0.0142484	0.02339	0.400813	1.08893
LP-852.7188-14.9	-0.252777	1.44341	-0.19502	0.700437	-0.127626	0.488559	-0.156431	0.558979	-0.368127	1.51695	-0.323389	1.0946	-0.191217	0.715965	-0.567054	2.1248	-0.2405	1.04571	0.0447374	0.0942771
LP-853.5588-9.195	-0.46223	1.16836	-0.701367	1.3013	-0.52032	0.759293	-0.258891	0.3575	-1.14537	1.68587	-0.25744	0.244934	-0.38365	0.529493	-0.672461	0.707641	-0.625054	0.776494	0.887933	1.42381
LN-853.6162-9.362	0.0233985	0.117647	0.066518	0.361962	0.0389193	0.172786	0.0672959	0.292501	-0.00676674	0.254606	-0.118453	0.491639	-0.000127714	0.000382597	-0.0395819	0.143697	-0.045686	0.20198	-0.111686	0.490975
LP-853.6906-12.364	-0.224152	0.710859	-0.61964	2.39946	-0.181933	0.381307	0.0507422	0.0838397	-0.218114	0.191977	-0.0251127	0.037017	-0.162783	0.312808	-0.314925	0.600238	-0.0361811	0.055041	0.193001	0.395196
LP-854.7345-15.283	-0.082416	0.321383	-0.157367	0.542268	-0.00639232	0.0144915	0.0420947	0.103964	-0.0475965	0.151088	-0.0876188	0.190111	0.0910546	0.220829	-0.199588	0.492594	-0.0412042	0.0890525	-0.0400223	0.0722171
LP-855.5733-10.324	-0.240967	1.23591	-0.325297	1.20348	-0.0866571	0.233239	-0.143925	0.408201	-0.42135	1.04285	-0.156505	0.300405	0.0305956	0.0642849	-0.366063	0.855601	-0.334693	1.77894	0.264844	0.798626
LN-855.5951-9.241	-0.0385436	0.175571	-0.00512591	0.0173113	0.0171499	0.0560104	0.0538252	0.207892	-0.255099	0.684838	-0.215012	1.03439	0.0396618	0.12118	-0.162583	0.65416	-0.272249	1.21087	0.0400877	0.0989089
LN-855.5952-9.574	0.0441326	0.181977	0.0746263	0.245969	0.0837813	0.260953	0.0310011	0.0912485	0.0834108	0.255781	-0.0709638	0.163027	0.326691	1.54039	0.111633	0.33531	-0.000370462	0.000899169	-0.154375	0.444056
LN-855.632-10	-0.07473	0.433102	-0.0347974	0.135192	-0.0226472	0.0692795	-0.00554635	0.0177936	0.0117825	0.351633	-0.155556	0.541858	-0.00714356	0.0194942	-0.253393	1.09753	0.0344296	0.109454	-0.167339	0.747896
LN-856.6635-10.227	0.10145	0.590038	0.109002	0.532884	0.0475511	0.15861	0.172576	0.952676	-0.0843641	0.659202	0.0108656	0.0335223	-0.0366358	0.128373	0.01014	0.0288012	-0.131915	0.480237	0.0952297	0.408163
LP-856.7502-15.683	-0.0542439	0.201005	-0.166758	0.569401	0.0500514	0.17569	0.144597	0.552543	-0.236096	0.776434	-0.0783466	0.189255	0.142535	0.546458	-0.26404	0.828755	-0.286147	1.86691	0.157749	0.498551
LN-857.576-7.953	-0.858281	3.71829	-0.856293	2.297	-1.05478	2.85769	-0.989616	2.43726	-0.608162	0.249049	-0.92649	1.31773	-0.559268	1.02582	-0.556235	0.853549	0.446618	0.679635	-0.318329	0.26571
LP-857.7457-15.047	-0.0588144	0.191125	-0.0524814	0.134181	-0.232353	0.820539	0.116811	0.306855	-0.343511	0.236246	-0.213337	0.50241	-0.0502947	0.111214	-0.364377	0.893192	-0.111157	0.318844	0.130174	0.323445
LN-858.5214-7.44	-0.491969	2.55169	-0.726911	2.66834	-0.526516	1.78956	-0.418815	1.20812	-0.466568	0.497021	-0.29212	0.54103	-0.268591	0.623743	-0.381627	0.825354	0.0599484	0.107494	0.174448	0.304734
LN-859.624-10.31	-0.0726782	0.193139	-0.0702844	0.14171	0.254397	0.735385	-0.136429	0.293558	-0.11319	0.125111	0.0530899	0.0889035	0.0619427	0.113623	-0.0734717	0.10945	-0.367587	1.20055	0.166279	0.429444
LP-859.7613-15.462	-0.0530153	0.170002	-0.139939	0.374441	0.0964975	0.275071	0.153569	0.457576	-0.286731	0.561017	-0.128019	0.242432	0.0340004	0.0714457	-0.29147	0.681302	-0.383228	2.23865	0.158712	0.45279
LP-860.6856-14.68	-0.0826369	0.216938	-0.0227231	0.0400337	-0.232644	0.582749	0.0681719	0.123151	-0.446359	0.90991	-0.337893	0.598368	-0.351781	0.80161	-0.359521	0.616015	-0.213715	0.622416	0.108466	0.206726
LN-860.6954-11.504	-0.140997	1.29832	-0.228004	1.99227	-0.200441	1.48507	-0.124008	0.706864	-0.0773349	1.33286	-0.131964	0.613077	0.0972971	0.514846	-0.00232944	0.00843561	0.123106	0.583665	-0.0546292	0.168393
LN-861.5158-12.727	0.312011	2.36003	0.477465	4.53443	0.225513	1.18271	0.473773	3.71704	0.225245	0.310907	-0.0547642	0.144563	-0.234367	1.02476	-0.224517	0.827603	-0.000267958	0.000673755	-0.280009	0.909964
LN-861.6059-7.612	0.126299	0.176894	0.0916874	0.108914	0.395757	0.70606	0.426416	0.642779	-0.0541264	0.0935847	-0.740654	0.865362	-0.00415103	0.00387274	0.127795	0.117093	-0.449883	0.803948	-0.686528	0.954796
LN-861.6985-11.506	-0.160358	1.55312	-0.22914	1.79387	-0.172589	1.18104	-0.101114	0.620901	0.000339335	2.13132	-0.13691	0.742532	0.122714	0.782555	-0.163293	0.857768	0.172929	0.926274	-0.137249	0.590384
LP-861.7684-15.462	-0.094299	0.386757	-0.177543	0.607981	0.054937	0.168332	0.0883892	0.253785	-0.325491	0.790609	-0.105856	0.246209	0.00512038	0.0116291	-0.344351	1.0515	-0.380429	2.52806	0.219635	0.889324
LP-862.7009-15.047	-0.0964565	0.364599	-0.0803592	0.211226	-0.180911	0.59339	0.0488174	0.117792	-0.228105	0.153596	-0.214701	0.503584	-0.0547091	0.114909	-0.379162	0.940346	-0.0471938	0.132356	0.0134039	0.03007
LP-863.6186-5.415	0.0330694	0.0962839	-0.00777406	0.0156627	-0.151968	0.468176	0.270028	1.17818	-0.380153	0.30782	-0.308542	0.915434	-0.123393	0.371503	-0.143485	0.370346	-0.228185	0.631621	0.0716106	0.131308
LP-863.7931-16.272	-0.303146	1.01316	-0.432478	1.01095	0.026624	0.0414465	-0.0938865	0.147026	-0.576101	0.590904	-0.308686	0.434151	-0.0605979	0.0834824	-0.523861	0.808403	-0.602725	2.13832	0.267414	0.56813
LP-864.7165-15.463	-0.091195	0.495812	-0.111525	0.428708	0.00170948	0.00528622	0.0276117	0.0846537	-0.258582	0.457883	-0.190618	0.604063	0.0204418	0.0518824	-0.225488	0.722483	-0.260291	2.03627	0.0679641	0.241983
LN-864.7388-14.641	-0.0926587	0.179035	-0.0310413	0.044872	0.43529	1.12635	0.100707	0.146452	-0.0787522	0.190603	-0.283015	0.377634	0.407554	0.695267	-0.583712	0.90824	-0.514042	1.05152	-0.204263	0.193054
LP-866.7321-15.868	-0.161243	0.950462	-0.22467	0.930974	-0.00557763	0.0145689	0.0231341	0.0644094	-0.385879	0.653566	-0.271563	0.732005	0.0069724	0.0148999	-0.355648	1.06379	-0.380301	2.43392	0.114316	0.303405
LN-867.5864-8.517	0.154063	0.835739	0.160726	0.71703	0.0228435	0.0610716	0.192424	0.853139	-0.00176617	0.640863	0.301056	1.10907	0.075887	0.207407	-0.126221	0.288701	-0.0246096	0.0660928	0.302822	1.19001
LP-868.7478-16.276	-0.0749756	0.196383	-0.209667	0.522908	0.0115789	0.023721	0.133806	0.284062	-0.3385	0.610173	-0.0956579	0.166795	-0.00445936	0.00750331	-0.264195	0.550572	-0.350078	1.19906	0.242842	0.549749
LP-868.7846-17.096	-0.446945	1.48368	-0.568515	1.18675	-0.360441	0.681052	-0.53791	1.11821	-0.0870022	0.241663	-0.304439	0.365747	-0.362853	0.565035	-0.168167	0.176321	0.273439	0.501256	-0.217437	0.273759
LN-869.6109-9.569	-0.0695515	0.43889	-0.140508	0.777635	-0.0388917	0.146245	0.0268512	0.114678	-0.131734	0.488371	-0.175908	0.821759	-0.000825807	0.00220528	-0.0277886	0.0884132	-0.0928423	0.360869	-0.0441738	0.145933
LP-869.7454-14.891	0.116848	0.409603	0.077462	0.202112	-0.0601665	0.139482	0.303356	1.05315	-0.472297	0.57796	0.0867999	0.174594	0.00675102	0.013347	-0.240286	0.566686	-0.41213	1.58668	0.559097	2.51383
LN-870.6789-10.218	0.0889074	0.593313	0.121586	0.820164	0.0705764	0.348635	0.0981413	0.461912	-0.0560589	0.406	-0.0517628	0.167083	0.085378	0.370013	0.127098	0.5539	-0.126635	0.648873	0.00429608	0.0110516
LN-871.6266-9.837	-0.124032	0.738538	-0.25614	1.53601	0.062276	0.183189	0.079016	0.285228	-0.374947	1.35944	-0.362885	1.44381	-0.129664	0.430905	-0.0930338	0.243321	-0.437223	2.22717	0.0120617	0.0358271
LP-871.7609-15.271	-0.0647151	0.237875	-0.183249	0.645138	-0.0218665	0.0689009	0.0633615	0.191405	-0.362581	1.87655	0.014538	0.0327747	-0.126062	0.46741	-0.184628	0.625973	-0.340715	1.92942	0.377119	1.51154
LP-873.6594-11.428	-0.310567	1.30987	-0.466916	1.74892	-0.561552	1.76053	-0.266105	0.756597	-0.305062	1.89938	-0.0736012	0.104041	0.283222	0.648462	-0.32999	0.631916	0.25649	0.455812	0.231461	0.32892
LN-874.7105-11.504	-0.089647	0.531601	-0.146747	0.64537	-0.117504	0.578672	-0.0605991	0.248817	-0.0173696	1.76581	-0.0735625	0.26301	0.141571	0.705862	-0.0433535	0.145279	0.100135	0.430462	-0.0561929	0.194259
LN-874.723-14.25	0.115537	0.468066	0.203507	0.738167	0.484091	3.23235	0.203788	0.834514	-0.00973315	0.284445	-0.126747	0.311093	0.23206	0.763093	-0.0786459	0.186749	-0.493824	2.67456	-0.117014	0.248556
LP-875.6747-12.159	-0.222169	0.818115	-0.520062	2.44348	-0.395137	1.1592	-0.0868689	0.188736	-0.209893	0.642322	0.0544564	0.104264	0.114235	0.24134	-0.224876	0.507707	0.185244	0.297818	0.26435	0.499998
LP-875.6752-11.69	0.0581574	0.201426	-0.109606	0.355764	-0.0306335	0.0663515	0.254327	1.02734	-0.0552828	0.00188362	0.091186	0.222012	0.108058	0.233179	-0.0802057	0.177657	-0.0246493	0.0411558	0.146469	0.280492
LN-876.7387-14.655	0.025881	0.115433	0.0798652	0.333028	0.210991	1.16533	0.12822	0.603387	0.0147595	0.0479921	-0.209592	0.774276	0.135564	0.457991	-0.120446	0.394658	-0.196231	0.917601	-0.224351	0.808508
LN-877.6163-9.209	0.114686	0.495839	0.108218	0.383265	-0.081751	0.277238	0.222697	0.94423	0.097999	0.121813	0.0283441	0.0682549	0.338404	1.39524	-0.0394992	0.101455	0.17975	0.598497	-0.069655	0.145586
LP-877.6909-12.268	-0.246322	0.95011	-0.432092	1.4568	-0.396578	1.11403	-0.154563	0.36441	-0.351791	0.704736	-0.0531017	0.0871389	-0.0609799	0.101565	-0.263738	0.526292	0.0447871	0.0641136	0.298689	0.645972
LP-878.7343-14.919	0.168143	0.673836	0.213767	0.761842	-0.0685654	0.167509	0.276305	1.10538	0.0341222	0.617218	-0.100337	0.16673	-0.137895	0.294845	0.0586572	0.0945428	0.102688	0.323556	-0.134459	0.28678
LN-879.5956-9.092	-0.146284	0.507737	-0.138247	0.36873	-0.0721171	0.179627	-0.076812	0.190797	-0.317537	1.11108	-0.0728139	0.117854	0.123923	0.345033	-0.419586	0.978873	-0.24542	0.76371	0.244724	0.458095
LP-879.7089-14.637	-0.222554	0.828924	-0.248472	0.662022	-0.33834	0.931179	-0.298149	0.850211	-0.487636	0.30341	-0.181695	0.279182	-0.127042	0.209107	-0.0550428	0.0698203	-0.149296	0.302827	0.305941	0.555008
LP-880.6452-5.419	0.0138009	0.0382103	-0.0831766	0.193227	-0.217298	0.727406	0.256892	1.12478	-0.458838	0.54656	-0.314187	0.990086	-0.125456	0.370178	-0.0591617	0.132648	-0.241539	0.64522	0.14465	0.32777
LN-881.6479-10.015	0.00304942	0.0126256	0.0337155	0.120289	-0.123829	0.596582	0.0679014	0.259204	-0.0380245	0.135836	-0.0569071	0.165776	0.115751	0.413123	-0.162538	0.598006	0.0858042	0.359781	-0.0188826	0.0512804
LP-882.7656-15.727	0.325907	1.18021	0.271693	0.740093	0.271687	0.827706	0.528486	1.66197	-0.0966161	0.152794	0.250648	0.471288	0.139374	0.279044	0.0142739	0.0194783	-0.368303	1.14041	0.347264	0.670682
LP-883.761-15.077	0.123502	0.365239	0.0287368	0.0485536	-0.136883	0.282116	0.330502	0.909095	-0.282292	0.450666	0.0178695	0.0220753	-0.0478248	0.0672861	-0.0634382	0.077073	-0.145409	0.367167	0.300162	0.700677
LP-884.664-14.636	-0.283652	1.12341	-0.309957	0.836321	-0.460535	1.3798	-0.234377	0.602285	-0.471938	0.519024	-0.374248	0.646708	-0.140365	0.23429	-0.246452	0.371989	-0.0114031	0.0175585	0.0976903	0.12593
LN-886.5535-7.894	-0.367283	6.11623	-0.467308	5.0953	-0.425263	3.94807	-0.416664	4.85006	-0.363262	1.88939	-0.244663	1.6484	-0.338946	2.20656	-0.182127	1.18903	0.0620002	0.201669	0.118599	0.485304
LN-886.7231-13.829	0.313398	0.794478	0.360623	0.82988	0.589837	1.55088	0.469691	1.14327	0.0971261	0.14808	0.114517	0.142188	0.434962	0.950816	-0.00222357	0.00215483	-0.49271	0.907324	0.0173909	0.0151786
LP-887.7924-15.909	-0.0919635	0.400565	-0.147538	0.49789	-0.0169992	0.0435452	-0.0175642	0.0409814	-0.330101	0.884418	-0.0997056	0.215065	0.028362	0.0646943	-0.127353	0.284977	-0.313102	1.53981	0.230396	0.73143
LP-888.7162-15.077	0.125236	0.346585	0.129484	0.260566	-0.233133	0.505407	0.268373	0.676956	-0.132219	0.406126	-0.022817	0.0273992	-0.0648429	0.0933195	-0.0868995	0.109464	0.100914	0.17739	0.109402	0.150465
LN-888.7385-14.253	0.0924971	0.253059	0.139477	0.324858	0.54977	2.49548	0.283877	0.906609	-0.160097	0.468587	-0.0706857	0.10893	0.249232	0.632786	-0.376998	0.830221	-0.709867	2.87833	0.0894115	0.126912
LP-889.8082-16.291	-0.0402105	0.126892	-0.121221	0.323214	0.0928465	0.255368	0.0982705	0.255722	-0.431745	1.33567	-0.0963062	0.189271	-0.0317005	0.0650151	-0.125753	0.27636	-0.524591	2.72648	0.335439	1.23055
LN-890.706-10.417	-0.0211515	0.0925817	-0.0365453	0.147538	-0.247736	1.55418	0.0446887	0.17352	0.0583738	1.00944	-0.185267	0.651564	-0.00079068	0.00230748	0.0211674	0.0570906	0.306109	1.65533	-0.243641	0.747033
LP-890.7319-15.493	0.0582625	0.241539	0.0579532	0.177352	-0.0355155	0.100132	0.103354	0.325517	-0.164212	0.0651265	-0.100337	0.226479	0.0428357	0.0967015	0.108343	0.244637	-0.128696	0.53614	0.0638749	0.175648
LN-890.7542-14.664	-0.0318907	0.106295	0.0733084	0.237765	0.305924	1.45673	0.0529636	0.142967	-0.231244	0.278548	-0.241111	0.637316	0.0381832	0.0738899	-0.299137	0.95497	-0.537167	2.62594	-0.00986709	0.0156831
LN-891.5957-8.838	0.0412624	0.155598	0.0317597	0.0843971	0.0489651	0.134547	0.126456	0.449268	-0.273504	0.732515	0.0389843	0.0834887	0.228276	0.920573	-0.136982	0.330509	-0.322469	1.46317	0.312488	1.30171
LP-892.7476-15.903	-0.0556011	0.274518	-0.132349	0.516562	-0.0896876	0.315042	0.0592092	0.198902	-0.200891	0.521336	-0.0945688	0.227725	0.160698	0.543654	-0.108993	0.255545	-0.111204	0.517708	0.106323	0.378442
LN-892.7698-15.079	0.039571	0.15444	0.108239	0.393701	0.239987	1.03948	0.138074	0.521196	0.130034	0.227831	-0.099912	0.253426	0.255796	0.765123	-0.234131	0.781134	-0.109953	0.27739	-0.229946	0.502905
LN-893.6108-9.398	-0.0100354	0.0357163	0.0260157	0.0765644	0.106145	0.434254	0.0997635	0.414635	-0.20704	1.13132	-0.137912	0.389505	0.227375	1.24864	-0.236409	0.811329	-0.313185	1.79856	0.0691288	0.169308
LP-894.7632-16.295	-0.107961	0.449987	-0.150523	0.460825	-0.0193973	0.0471822	0.00867725	0.0186384	-0.434848	1.21491	-0.125093	0.248633	-0.0849213	0.194081	-0.269366	0.675853	-0.415451	2.54501	0.309755	1.11541
LN-895.6268-9.593	-0.0115339	0.042281	0.0403614	0.12686	0.129821	0.402569	0.0594768	0.191719	-0.315462	1.42955	-0.133958	0.356127	0.309719	1.39159	-0.182839	0.535395	-0.445283	1.87581	0.181504	0.59589
LN-895.6639-10.665	-0.0222849	0.0953768	-0.0122461	0.0409709	-0.203393	1.13168	0.0464914	0.163031	0.0168451	0.768112	-0.139924	0.489797	0.0960031	0.282801	-0.0873461	0.267008	0.220239	1.16884	-0.156769	0.557604
LN-896.6299-9.834	-0.0385508	0.132919	-0.121445	0.420509	0.0553657	0.174541	0.141133	0.506419	-0.0814032	0.0979682	-0.107957	0.266134	-0.0922454	0.261928	-0.215637	0.616741	-0.136769	0.380758	-0.0265542	0.0411632
LP-896.7791-16.683	-0.254656	0.534048	-0.407925	0.564092	-0.142482	0.17541	-0.12436	0.138956	-0.312288	0.187651	-0.317464	0.275068	-0.0822225	0.0774012	-0.163197	0.129493	-0.169806	0.334196	-0.00517605	0.00570305
LN-897.6428-10.038	-0.00310506	0.00873241	0.0583391	0.140411	0.299827	0.886054	0.0737089	0.21803	-0.194422	0.157107	-0.304745	0.794479	-0.207112	0.590149	-0.0463511	0.0807747	-0.494249	1.51336	-0.110324	0.262038
LP-897.6571-11.68	0.0565507	0.163551	-0.094069	0.262359	-0.0584742	0.126983	0.194323	0.538086	-0.112194	0.0365	0.249816	0.762698	0.117567	0.28021	-0.155461	0.350525	-0.0537203	0.0891868	0.362011	0.889873
LN-898.7108-10.889	0.145555	0.838645	0.215496	1.06742	-0.017172	0.0497232	0.168576	0.732732	-0.103263	0.131681	0.0600397	0.162164	0.150992	0.380993	0.00880096	0.0213307	-0.0860908	0.284886	0.163302	0.585832
LN-898.7232-13.933	0.275989	1.36864	0.35083	1.62091	0.570812	3.37538	0.392251	1.87954	0.0733016	0.0790869	0.103019	0.20261	0.315557	0.897562	-0.0300277	0.0551103	-0.49751	2.17169	0.029717	0.044085
LP-899.6202-7.217	0.323588	0.623648	0.201611	0.338075	0.495575	1.27222	0.522024	0.946374	-0.163861	0.262507	0.599114	0.969804	0.190896	0.324412	-0.293237	0.371072	-0.659436	1.2088	0.762976	0.864913
LP-899.6747-11.525	0.0845397	0.220111	-0.179651	0.555789	-0.233925	0.544056	0.28869	0.933821	-0.00586529	0.238622	0.387734	0.981729	0.436103	1.139	-0.21098	0.438488	0.22806	0.389767	0.393599	0.70755
LP-899.7918-15.776	0.0441643	0.13885	0.0240861	0.0573367	-0.119502	0.371969	0.185452	0.577334	-0.246023	0.0297773	0.0542375	0.0983189	-0.01518	0.0319039	-0.277909	0.720478	-0.126521	0.477309	0.300261	0.938802
LP-900.7157-14.951	0.0827994	0.240157	0.216164	0.660165	-0.103066	0.219828	0.164724	0.442708	0.0305785	0.357868	-0.415543	0.730723	-0.116469	0.203509	0.000404247	0.000493964	0.133645	0.424144	-0.446122	1.31998
LP-903.8236-16.529	-0.0921925	0.392189	-0.102267	0.287083	-0.0549019	0.1435	-0.0207151	0.050173	-0.329671	0.238453	-0.0898514	0.179214	-0.161714	0.411762	-0.238799	0.567323	-0.274769	1.14777	0.23982	0.72564
LN-907.6633-10.099	0.30515	2.23532	0.236944	1.20531	0.147571	0.606139	0.513131	3.60434	0.237484	0.0536903	0.0976971	0.271323	0.234792	0.718522	0.154024	0.492477	0.0899122	0.324639	-0.139787	0.463992
LP-907.8463-16.883	-0.242731	0.835522	-0.320418	0.802914	-0.0814075	0.145093	-0.207095	0.423413	-0.231369	0.0320892	-0.0932189	0.116757	-0.171282	0.29513	-0.308576	0.4421	-0.149961	0.318464	0.13815	0.210307
LP-908.7061-12.993	0.233038	0.463676	0.361758	0.662149	0.533962	1.3347	0.362802	0.673689	0.0928086	0.514809	-0.281459	0.292393	-0.249977	0.319947	0.0527468	0.0462342	-0.441153	0.905971	-0.374268	0.397281
LN-909.6794-10.665	0.04078	0.177981	0.0993503	0.459156	-0.079851	0.310634	0.0971571	0.376298	0.0581529	0.359341	-0.207037	0.804064	0.153547	0.522731	0.00679079	0.0187578	0.138004	0.499487	-0.26519	0.867688
LP-910.7217-13.472	-0.0525408	0.0853917	0.0471606	0.0593221	0.280126	0.516955	0.0120594	0.0139208	-0.120929	0.210719	-0.166914	0.154774	-0.203047	0.234577	-0.350004	0.332248	-0.401055	0.764239	-0.0459846	0.036707
LP-910.7945-16.881	-0.251296	0.94682	-0.350774	1.02591	-0.0158886	0.0278155	-0.216217	0.460834	-0.240116	0.0423128	-0.0748258	0.099186	-0.201573	0.383959	-0.298793	0.477462	-0.224227	0.596313	0.16529	0.280046
LN-911.6952-11.36	-0.0933862	0.442325	-0.06178	0.196728	-0.0964505	0.347942	-0.0140132	0.0363798	-0.106356	0.260487	-0.191665	0.620731	0.0816035	0.209973	-0.258089	0.920271	-0.0099058	0.0283492	-0.0853084	0.272481
LN-914.7538-14.32	0.00768486	0.0268448	0.126924	0.454771	0.146958	0.578071	-0.00574674	0.0150938	-0.183109	0.853219	-0.0458106	0.0976948	0.0369189	0.0863289	-0.208568	0.574016	-0.330068	1.95542	0.137299	0.447058
LP-917.8039-14.136	0.101066	0.220719	0.144962	0.28294	0.0858207	0.134813	0.250619	0.473047	-0.123751	0.692757	-0.432302	0.615762	-0.145854	0.213255	0.101841	0.12208	-0.209571	0.374225	-0.308551	0.437415
LN-918.7849-15.109	0.0213368	0.114421	0.0788515	0.543589	0.176632	0.883681	0.147545	0.947691	-0.101495	0.786888	-0.0653068	0.267859	0.0930589	0.410535	-0.362515	2.89583	-0.278128	1.10928	0.0361887	0.0828118
LN-920.8012-15.528	-0.0937021	0.264859	-0.0312908	0.072487	0.117549	0.283574	0.00165969	0.00305122	-0.0357612	0.129031	-0.126596	0.203667	0.0320468	0.0574401	-0.465208	0.883101	-0.15331	0.336402	-0.0908346	0.122523
LP-921.7764-15.402	-0.239615	0.780993	-0.394058	0.993259	-0.212184	0.445913	-0.261157	0.595899	-0.643053	1.28184	-0.0122552	0.0148437	-0.110661	0.163251	-0.112143	0.141219	-0.430869	1.17809	0.630798	1.764
LN-922.7228-13.553	0.850157	1.90322	1.06329	1.84593	0.433643	0.755222	0.975737	2.40553	0.461635	0.418531	0.732464	1.07782	0.325145	0.398191	-0.0985966	0.0725056	0.0279922	0.0270817	0.270829	0.235744
LN-923.695-11.32	0.0663728	0.267952	0.100683	0.386155	-0.0774266	0.272653	0.144944	0.524289	-0.0247694	0.429383	-0.0613401	0.160047	0.125759	0.404237	-0.0730201	0.21758	0.0526572	0.149286	-0.0365707	0.0800332
LP-923.7919-15.539	-0.161806	0.576137	-0.207356	0.560959	-0.145321	0.397161	-0.111068	0.242658	-0.598536	1.63341	0.0029913	0.00427868	-0.0872418	0.160042	-0.360182	0.690631	-0.453215	2.79931	0.601527	2.47341
LP-926.7313-15.144	-0.218641	0.795942	-0.359947	1.12569	-0.751227	3.00543	-0.325664	0.945298	-0.438825	0.509766	0.0952787	0.150522	-0.177778	0.285658	-0.0487631	0.0659044	0.312403	0.708493	0.534103	1.16497
LP-926.7313-15.412	-0.308286	1.28489	-0.454717	1.66265	-0.509549	1.9895	-0.315216	1.07652	-0.440997	1.16729	-0.207944	0.374057	-0.116341	0.225943	-0.0969185	0.13218	0.0685521	0.108596	0.233052	0.319781
LN-927.6141-9.726	0.178311	1.38006	0.261514	2.35799	0.205414	1.02475	0.245109	1.52248	0.0918039	0.0383842	0.0909866	0.330914	0.231947	1.08556	-0.107269	0.390971	-0.11361	0.389372	-0.000817331	0.00206574
LN-929.5956-9.178	-2.16999	11.7762	-2.86808	8.64983	-3.44809	9.02438	-1.13616	3.00035	-3.7189	2.9971	-3.68038	5.0545	-0.61525	1.40685	-4.25632	5.25023	-0.270808	0.455201	0.0385217	0.0519778
LN-929.6298-10.151	0.190411	1.68857	0.254568	2.1916	0.286405	1.61461	0.280868	2.27935	0.112491	0.489625	-0.0143205	0.0374917	0.204709	1.14586	0.01867	0.0458024	-0.173914	0.736788	-0.126811	0.500397
LP-930.7627-15.886	-0.130208	0.587881	-0.14094	0.440764	-0.0911602	0.288119	-0.0236389	0.0567871	-0.415843	1.36004	-0.225585	0.575559	-0.175147	0.534227	-0.260657	0.714956	-0.324683	1.58325	0.190258	0.495327
LN-932.8012-15.542	0.0599197	0.263438	0.186805	1.09063	0.0545105	0.194159	0.110234	0.415727	0.0445566	0.190123	-0.129063	0.400545	0.0608874	0.197517	-0.197812	0.613758	-0.00995388	0.025512	-0.17362	0.456326
LP-933.8708-17.26	-0.405492	0.913743	-0.504835	0.725735	-0.553699	0.816412	-0.40524	0.559213	-0.138247	0.204476	0.044928	0.0317982	-0.42239	0.456463	-0.755804	0.68114	0.415452	0.932343	0.183175	0.186706
LP-934.7944-16.578	0.124011	0.344781	0.177872	0.453247	-0.115616	0.261597	0.223819	0.537941	-0.121676	0.176313	-0.010652	0.0146202	-0.094188	0.164608	-0.116613	0.172564	-0.00605966	0.00883184	0.111024	0.135938
LN-935.6946-10.741	0.261286	1.64416	0.172488	0.785187	0.141107	0.50386	0.437311	2.33433	0.243733	1.14555	0.193588	0.592657	0.25131	0.735827	0.106684	0.25015	0.102626	0.305122	-0.0501455	0.106496
LN-935.6947-11.208	-0.00351956	0.0155361	0.029101	0.126294	-0.130298	0.604977	0.0534198	0.212387	0.0582127	0.263615	-0.0574873	0.214155	0.202918	0.873121	-0.160484	0.79497	0.188511	0.741465	-0.1157	0.353238
LP-936.8101-16.898	-0.131708	0.311759	-0.1159	0.193129	-0.3038	0.62692	-0.0995973	0.153751	-0.180148	0.00664779	-0.0517676	0.0544491	-0.083458	0.112809	-0.33448	0.440087	0.123652	0.20488	0.12838	0.147728
LP-938.7533-13.998	0.230585	0.280488	0.444891	0.580883	0.76935	1.36808	0.459377	0.492375	0.170181	0.480571	-0.570403	0.452137	-0.375045	0.344199	-0.310771	0.22814	-0.599169	0.918843	-0.740585	0.745755
LN-938.7537-13.958	0.739155	2.121	0.970946	2.14342	0.489565	1.43811	0.85979	3.06248	0.404672	0.547832	0.420057	0.744008	0.378723	0.634536	0.0308268	0.0318558	-0.0848922	0.113988	0.0153849	0.0132136
LP-938.8261-17.26	-0.352672	0.766232	-0.480268	0.723101	-0.534014	0.820445	-0.335239	0.455134	-0.0342527	0.3916	0.139816	0.114543	-0.319324	0.338892	-0.750536	0.723559	0.499761	1.15487	0.174068	0.182349
LN-942.7847-14.788	0.261288	1.97229	0.380498	2.63441	0.318762	2.3828	0.30547	1.97355	0.248359	1.01263	0.13394	0.437532	0.221429	0.892188	-0.0234939	0.0478599	-0.0704029	0.221216	-0.114419	0.25567
LN-944.8005-15.17	0.190657	1.29352	0.333234	2.28146	0.0763482	0.282176	0.243201	1.46975	0.1289	0.582407	-0.0420857	0.105928	0.101748	0.319748	-0.0747283	0.177299	0.0525518	0.147272	-0.170986	0.436091
LN-946.7434-12.038	0.401012	0.645583	0.623585	1.06215	0.878984	1.76205	0.517627	0.677017	0.484366	1.23834	-0.395799	0.323907	0.161985	0.148048	0.186062	0.149154	-0.394618	0.519981	-0.880166	0.823729
LN-946.8165-15.539	-0.0411167	0.133736	0.136352	0.552167	-0.0621081	0.168374	-0.0479099	0.127578	0.0369836	0.0498384	-0.1892	0.486255	-0.0529479	0.134851	-0.344578	0.826671	0.0990917	0.218947	-0.226184	0.424937
LP-947.7919-15.46	-0.209967	0.534229	-0.444954	1.12509	-0.391059	0.993407	-0.20197	0.425172	-0.758564	1.38573	0.0855613	0.0969476	-0.177337	0.287911	-0.0696505	0.0781556	-0.367505	0.966549	0.844125	1.53321
LN-948.7386-14.022	0.00693961	0.0152125	-0.0612485	0.12371	0.100246	0.234159	0.0809024	0.172653	-0.35111	1.01343	0.0691917	0.0999355	0.0600753	0.113626	-0.0730669	0.109061	-0.451357	1.48194	0.420302	0.786048
LP-949.8077-15.863	-0.297153	0.758122	-0.609976	1.34775	-0.49976	1.01715	-0.146198	0.229655	-0.770635	1.26185	-0.210513	0.219574	-0.193744	0.250014	-0.107514	0.0966442	-0.270875	0.594958	0.560122	1.02062
LP-950.7314-15.028	-0.373191	1.94902	-0.531358	2.06533	-0.593857	2.1762	-0.391734	1.39897	-0.496987	1.31814	-0.237477	0.438491	-0.171446	0.339585	-0.152587	0.256404	0.0968698	0.158548	0.25951	0.423464
LN-950.754-14.21	0.0434146	0.158246	0.0788883	0.30195	-0.0404063	0.123682	-0.0788434	0.254697	-0.331074	0.729713	0.262047	0.759255	0.108345	0.349936	-0.0198885	0.0485293	-0.290668	1.38501	0.593121	2.00909
LP-951.6711-5.295	0.025822	0.0746137	0.0236702	0.0499312	-0.205036	0.730062	0.214896	0.914804	-0.372471	0.570959	-0.371071	1.45693	-0.115424	0.37687	-0.0659487	0.179407	-0.167436	0.388782	0.00140072	0.00223088
LN-952.7696-14.604	0.0294212	0.141821	0.085108	0.428679	-0.0387275	0.136272	-0.0180011	0.0591294	-0.206101	1.33413	0.100472	0.335649	0.127648	0.472213	-0.0742996	0.242265	-0.167373	0.648996	0.306573	1.17505
LP-954.5692-6.488	-0.112127	0.210261	-0.16118	0.281747	-0.219914	0.326038	0.0139978	0.0187681	-0.1271	0.505507	-0.00163363	0.00159003	-0.103714	0.136654	-0.439385	0.628082	0.0928135	0.0893342	0.125466	0.102609
LP-957.8708-16.946	-0.10175	0.144701	-0.028276	0.02566	-0.325802	0.361524	-0.0274647	0.025765	-0.256436	0.0668483	-0.00132104	0.000874466	-0.215387	0.188693	-0.628995	0.507752	0.0693659	0.0717022	0.255115	0.26407
LP-960.8102-16.626	0.176678	0.255954	0.225508	0.274454	-0.101039	0.0959796	0.41133	0.56055	0.212571	0.550778	0.0704849	0.0554225	0.200248	0.183793	-0.542688	0.494226	0.31361	0.254201	-0.142086	0.0804165
LN-961.7107-11.135	0.244213	0.87655	0.14266	0.452423	0.0705286	0.132548	0.375715	1.36209	0.0871672	0.385134	0.379531	0.884872	0.555484	1.65935	0.0062182	0.0102793	0.0166385	0.0241037	0.292364	0.493818
LN-962.7536-14.02	-0.16887	0.390688	-0.1549	0.250541	-0.0791598	0.119284	-0.0840762	0.124688	-0.662402	1.09144	-0.0816295	0.0824997	-0.230047	0.357328	-0.520914	0.711223	-0.583242	1.65638	0.580773	1.02102
LN-964.7694-14.433	-0.175557	0.438621	-0.115511	0.187997	-0.0641926	0.106021	-0.160079	0.29899	-0.583316	1.19542	-0.196385	0.235174	-0.201429	0.327311	-0.336872	0.456597	-0.519123	1.4725	0.386931	0.547946
LN-964.7695-14.215	-0.0213527	0.0580348	0.0196711	0.0426906	-0.0621111	0.130562	0.0519362	0.109007	-0.499	1.16597	-0.0813377	0.118377	0.186517	0.432562	-0.236476	0.459103	-0.436889	1.65854	0.417663	0.983276
LN-966.7851-14.613	-0.0617736	0.225306	-0.0376467	0.104447	0.0534299	0.128154	-0.0572596	0.159056	-0.400145	1.73532	0.0640765	0.128395	0.119448	0.354101	-0.273197	0.816733	-0.453575	1.53314	0.464221	1.30361
LP-966.8575-17.616	-0.48055	0.904658	-0.519525	0.587579	-0.672562	0.854468	-0.58951	0.740276	-0.210541	0.300641	0.103263	0.0672613	-0.403873	0.343811	-0.953512	0.722774	0.462021	1.1236	0.313805	0.334455
LN-968.5558-7.893	0.0583914	0.340257	0.00953597	0.0338765	0.0560606	0.193438	0.03791	0.141889	0.0892287	0.121444	0.138624	0.600122	0.157021	0.700695	0.127739	0.492567	0.033168	0.10357	0.0493954	0.196033
LP-974.6309-6.84	-0.0131629	0.0291554	-0.0446342	0.0734277	-0.0248862	0.0429552	0.124663	0.284223	-0.442286	0.856167	0.101821	0.146101	-0.198874	0.39291	-0.433289	0.797068	-0.4174	1.528	0.544107	1.77613
LN-974.754-14.053	-0.00556429	0.0134915	-0.0710327	0.164622	-0.00739542	0.0141033	0.0695256	0.138763	-0.469859	1.77426	0.00676043	0.00981252	0.117348	0.243626	-0.0410801	0.0599386	-0.462464	1.75319	0.476619	1.48226
LN-976.791-13.034	0.559847	0.769752	0.811628	1.26623	0.996316	1.99503	0.75054	0.858783	0.588175	1.42532	-0.588229	0.439073	-0.168103	0.134095	0.250668	0.182318	-0.408141	0.501742	-1.1764	0.921251
LN-988.7695-14.048	-0.0724799	0.142155	-0.209132	0.391854	-0.201664	0.352064	0.00966378	0.0133909	-0.610305	1.30901	0.139784	0.166261	0.0723183	0.087847	-0.194256	0.223945	-0.408642	0.875222	0.750089	1.48019
LP-990.6619-6.729	-0.0471992	0.15212	-0.0613645	0.141177	-0.0296377	0.0719021	0.123051	0.385381	-0.419046	0.805568	-0.0565443	0.0979442	-0.0928025	0.226522	-0.451922	1.23846	-0.389408	2.39514	0.362502	1.40496
LP-1000.647-6.364	-0.118048	0.312418	-0.0324538	0.0518204	-0.0572749	0.107378	0.0481933	0.0898953	-0.558803	0.712485	-0.21898	0.360564	-0.176386	0.357352	-0.71275	1.49803	-0.501528	1.86756	0.339822	1.00105
LP-1005.629-6.884	0.0440544	0.13133	0.164054	0.581101	-0.380397	2.21861	0.330447	1.66991	0.761309	1.14833	-0.499413	1.98987	-0.218402	0.898073	-0.60509	2.5792	1.14171	8.4859	-1.26072	5.38648
LP-1007.551-6.42	-0.162614	0.990544	-0.335467	1.89958	-0.0819449	0.295881	-0.053019	0.163055	-0.340219	0.651165	-0.0415664	0.0957666	-0.153749	0.544925	-0.1671	0.493072	-0.258275	1.47665	0.298653	1.32666
LP-1012.643-6.58	0.0734435	0.228994	0.145426	0.425194	0.0998957	0.311561	0.228536	0.942625	-0.439559	1.12253	0.0528692	0.0994901	0.0226035	0.055626	-0.547457	1.90463	-0.539454	2.8206	0.492428	1.50957
LP-1012.724-5.242	-0.175039	0.813471	-0.203277	0.682807	-0.297402	1.48289	-0.0143293	0.0382466	-0.588722	1.05549	-0.541407	2.45797	-0.247657	1.05381	-0.15894	0.500701	-0.29132	0.969137	0.0473148	0.0836761
LP-1016.926-16.011	-0.119584	1.01345	-0.126373	0.85532	-0.229701	2.20149	0.0179007	0.0818748	-0.345766	2.3741	-0.174205	0.759911	-0.0365863	0.150462	-0.388974	2.37635	-0.116066	0.838113	0.171561	0.712194
LP-1017.682-6.826	0.0524477	0.128436	0.0659965	0.117282	0.0429748	0.0771289	0.299862	1.02504	-0.396803	0.340385	-0.0635463	0.0864542	-0.0422753	0.0713692	-0.574287	1.20263	-0.439777	1.35297	0.333256	0.747247
LP-1027.61-6.897	0.0599455	0.235603	0.128308	0.502596	-0.327425	2.1225	0.301723	1.84356	0.739983	1.2845	-0.338817	1.31312	-0.130729	0.500023	-0.387903	1.61534	1.06741	9.29452	-1.0788	5.32868
LP-1038.662-6.387	0.116688	0.378025	0.138299	0.368995	0.112216	0.221417	0.289463	1.09209	-0.160355	0.10806	0.0653729	0.11169	-0.0814026	0.171203	-0.351125	0.833323	-0.272571	0.571468	0.225728	0.480715
LP-1042.694-6.858	-0.079205	0.205807	0.0125434	0.0197231	0.0267912	0.0451934	0.0768711	0.179983	-0.513955	0.698592	-0.235941	0.410022	-0.240094	0.56831	-0.584655	1.30403	-0.540747	1.56993	0.278014	0.640123
LP-1044.614-6.358	-0.554741	2.66777	-0.498934	1.15458	-0.574136	1.40178	-0.439248	1.04947	-0.985451	1.59565	-0.676188	1.02224	-0.479839	0.880537	-0.860078	1.33541	-0.411315	1.41388	0.309262	0.94929
LP-1046.724-7.339	-0.0247703	0.0729778	-0.070057	0.170959	0.0373752	0.0885809	0.235262	0.932785	-0.315968	0.56098	-0.137045	0.250895	-0.0303618	0.0574511	-0.510404	1.28885	-0.353344	1.71956	0.178924	0.438975
LN-1050.682-5.954	0.25645	1.95507	0.312283	1.8759	0.371135	2.11292	0.434246	3.93511	-0.0548698	0.181256	0.002187	0.00487823	0.155757	0.594167	-0.0914106	0.262255	-0.426004	2.21698	0.0570568	0.149954
LP-1062.662-6.351	0.055795	0.14319	-0.0131828	0.0243308	0.148498	0.373506	0.351478	1.35222	-0.290888	0.409637	-0.0335828	0.0458325	-0.212881	0.479139	-0.522211	1.23342	-0.439387	1.4927	0.257306	0.451893
LP-1068.707-7.218	0.133674	0.507583	0.188907	0.600139	0.203963	0.771546	0.238259	1.07904	-0.355373	1.68698	0.0382639	0.0721233	0.105086	0.341143	-0.168097	0.388614	-0.559336	2.96521	0.393637	1.27967
LP-1090.658-6.364	-2.85593	22.356	-2.97159	11.2938	-3.56966	11.8237	-2.05879	8.20727	-4.74558	4.01506	-4.5838	7.10422	-0.244243	0.515113	-4.77864	7.15379	-1.17592	1.65932	0.161785	0.411181
LN-1098.681-5.656	0.26938	1.2246	0.315484	1.322	0.162398	0.450409	0.478961	2.46698	0.168772	0.480891	0.0107455	0.0187698	-0.0604405	0.132856	-0.14722	0.302334	0.00637431	0.0117835	-0.158027	0.332704
LN-1102.713-6.064	0.174966	0.726952	0.242943	0.824337	0.187027	0.506598	0.306275	1.44759	-0.12353	0.435708	-0.0386781	0.0670918	-0.0635433	0.143028	-0.111168	0.224027	-0.310557	0.876144	0.0848518	0.162948
LN-1122.681-5.627	0.268514	1.04406	0.294357	1.02646	0.361386	1.24543	0.531022	2.57659	0.00730285	0.0363442	0.00559398	0.00878096	-0.154496	0.346154	-0.266576	0.697852	-0.354083	1.01517	-0.00170888	0.00249964
LP-1206.994-11.344	0.72173	1.10776	0.487069	0.694157	1.15871	2.55745	1.21357	1.895	-0.211626	0.472363	0.716775	0.906393	0.0730914	0.0662093	-0.404021	0.324815	-1.37034	2.31206	0.928401	0.945203
LP-1233.009-11.378	0.572663	0.897816	0.369973	0.515776	0.985661	1.90688	1.00226	1.59227	-0.267714	0.292852	0.621407	0.765139	0.0251662	0.0226761	-0.407992	0.35061	-1.25337	1.80721	0.889121	0.829745
LP-1259.025-11.417	0.515438	0.77715	0.280767	0.361911	0.709523	1.40818	0.951007	1.45973	-0.291304	0.162763	0.527089	0.639189	0.00807209	0.00733452	-0.31052	0.277281	-1.00083	1.48323	0.818393	0.738139
LP-1267.735-0.963	0.438423	1.96065	0.455323	1.56103	0.52064	1.7671	0.405761	1.04587	0.201343	0.338989	0.633116	1.62819	0.0442222	0.0562351	0.250022	0.379918	-0.319298	1.01175	0.431774	1.20968
LP-1299.091-12.549	-0.0226644	0.0404302	0.134498	0.22727	-0.221346	0.514343	-0.125092	0.204654	0.0232389	0.464014	-0.117149	0.139523	-0.0816026	0.117531	-0.0946113	0.126739	0.244585	0.509795	-0.140388	0.149714
LP-1300.934-10.882	0.558092	1.15332	0.450114	0.860807	0.590345	1.62354	0.89543	1.72369	-0.0690541	0.274632	0.530891	0.991174	0.212614	0.315697	-0.160176	0.187353	-0.659399	1.2788	0.599945	0.765123
LP-1311.129-13.202	-0.145688	0.569887	-0.273008	0.97469	-0.329698	1.10377	-0.111871	0.272602	-0.0385033	0.330369	-0.0271498	0.0411162	-0.222565	0.520321	-0.0690019	0.120396	0.291195	0.760961	0.0113534	0.0145928
LP-1341.918-10.843	-0.0874507	0.357551	-0.216229	0.82604	-0.0221169	0.0578758	-0.0810215	0.212552	-0.482957	1.41387	0.128779	0.264992	0.108511	0.224272	-0.0551522	0.102921	-0.46084	3.77068	0.611736	2.58159
LP-1347.107-13.562	0.405161	0.390846	0.72797	0.592415	-0.0876647	0.0842431	0.598872	0.786369	0.161739	0.89156	-0.670457	0.492542	0.143555	0.112067	-0.234001	0.167219	0.249404	0.314138	-0.832196	0.782573
LP-1349.881-11.96	-0.00716113	0.0113718	-0.0253757	0.0328064	0.302352	0.631219	0.229304	0.405132	-0.623281	0.521558	-0.0802443	0.0859233	-0.184153	0.285544	-0.543912	0.857741	-0.925632	2.59913	0.543036	0.897478
LP-1351.139-13.431	-0.0454785	0.135317	-0.0647206	0.179142	-0.0911424	0.227234	0.0322517	0.0632498	-0.0273461	0.00951369	-0.11184	0.198205	-0.0393228	0.0651306	-0.112978	0.20886	0.0637963	0.143296	-0.0844942	0.141347
LN-1361.143-12.37	0.608508	0.832584	0.881342	1.16545	0.93139	1.54337	0.794821	1.05556	0.870526	1.70296	-0.769389	0.558533	0.0225813	0.0148343	0.359231	0.292639	-0.0608636	0.046243	-1.63992	0.995471
LP-1367.134-13.379	0.19041	0.400053	0.308236	0.601002	0.280938	0.541939	0.253013	0.454171	0.240716	0.625338	-0.22577	0.251878	0.131089	0.174554	0.13216	0.14475	-0.0402223	0.0513492	-0.466485	0.562836
LP-1371.053-9.074	-0.0953819	0.350774	-0.174155	0.546517	-0.199482	0.608676	0.0402781	0.0982528	-0.538175	1.00666	-0.0112392	0.0193396	-0.147387	0.416653	-0.337349	0.971833	-0.338693	1.04096	0.526936	1.71972
LP-1375.139-13.402	-0.227145	1.16566	-0.248361	0.945837	-0.303543	1.1326	-0.193632	0.59108	-0.416107	1.52434	-0.318853	0.757181	-0.136719	0.302366	-0.165726	0.343757	-0.112564	0.275466	0.0972537	0.166605
LP-1377.149-11.814	-0.218788	1.37218	-0.437792	2.68138	-0.199877	0.769933	-0.12204	0.407568	-0.474784	1.86935	0.0759088	0.194095	-0.120398	0.392773	-0.304783	1.08024	-0.274907	1.06358	0.550693	3.10016
LP-1383.129-13.312	0.0823194	0.125571	0.209844	0.298778	0.218257	0.340585	0.171407	0.230305	0.124565	0.330783	-0.3762	0.380755	0.00102654	0.000988982	-0.0328849	0.0269852	-0.0936918	0.116962	-0.500765	0.521135
LP-1399.139-13.372	-0.332489	1.20336	-0.338434	0.7788	-0.417259	1.03963	-0.313204	0.731601	-0.647527	1.76399	-0.435414	0.711172	-0.24084	0.384875	-0.263695	0.404095	-0.230268	0.392344	0.212113	0.266221
LP-1403.165-11.833	-0.082051	0.369818	-0.260243	1.40535	-0.230431	1.04251	0.00175646	0.00445293	-0.335254	0.472908	0.13612	0.425713	-0.103235	0.349934	-0.125529	0.390669	-0.104823	0.322511	0.471374	2.39485
LP-1405.132-9.716	-0.0319068	0.113535	0.0431351	0.133243	-0.227731	1.21881	0.000595496	0.00155117	-0.00967952	0.117669	-0.218743	0.654764	-0.0795374	0.23608	-0.10528	0.283223	0.218052	1.15145	-0.209063	0.616261
LP-1407.128-13.27	0.0405489	0.0553857	0.22248	0.300985	0.317868	0.527968	0.134543	0.167923	0.0744975	0.202311	-0.502977	0.49309	-0.0874629	0.0851641	-0.174412	0.149874	-0.24337	0.370333	-0.577475	0.642451
LP-1408.04-10.834	-0.083492	0.427732	-0.139554	0.539438	-0.324396	1.47955	-0.0290237	0.0895325	-0.281249	0.508867	-0.0226228	0.0435106	0.0413833	0.0950865	-0.143017	0.374423	0.0431462	0.117897	0.258627	0.859634
LN-1421.165-12.37	0.431345	0.615297	0.754358	1.0758	0.782166	1.38114	0.50567	0.653031	0.596349	1.48028	-0.850891	0.654671	-0.0612007	0.043349	0.28442	0.224151	-0.185817	0.192273	-1.44724	1.18518
LP-1429.179-11.883	0.0192811	0.0406063	-0.129688	0.290403	0.123226	0.285442	0.248889	0.600556	-0.587784	0.392661	0.160387	0.26406	-0.0769781	0.144458	-0.407699	0.842423	-0.71101	2.74325	0.748171	1.87209
LP-1434.111-9.758	-0.174252	0.479006	-0.131949	0.234298	-0.0945789	0.181106	-0.00961761	0.01461	-0.494715	0.528981	-0.454079	0.752983	-0.35006	0.727895	-0.417333	0.7149	-0.400137	1.56206	0.0406366	0.0672998
LN-1448.06-1.259	1.45519	7.47209	1.78969	10.3796	1.70639	6.69421	1.56898	6.39335	1.20844	1.13997	1.06417	1.79243	0.542644	0.580892	0.351455	0.304957	-0.497946	1.28244	-0.144271	0.15251
LN-1461.12-8.253	0.0691088	0.364039	0.0720863	0.281657	-0.0711158	0.275465	0.117843	0.549351	0.0178515	0.0970878	-0.0479897	0.124928	0.0525543	0.142768	0.0666589	0.174108	0.0889672	0.321895	-0.0658412	0.162568
LP-1463.09-9.77	-0.401086	0.485206	-0.181549	0.122575	0.0949238	0.0612393	-0.179684	0.125278	-1.31245	0.562798	-1.07145	0.544686	-0.826819	0.553829	-1.05349	0.54127	-1.40737	1.48825	0.241003	0.345731
LP-1474.053-10.812	-0.329881	1.39391	-0.468126	1.40697	-0.202316	0.499212	-0.200019	0.440574	-0.934675	1.62738	-0.284006	0.487814	-0.294413	0.647366	-0.374032	0.691634	-0.732359	3.48502	0.650669	2.17168
LP-1483.132-10.264	-0.222871	1.06517	-0.288189	1.05299	-0.443387	1.65041	-0.182329	0.622177	-0.232832	0.0501033	-0.0782685	0.129586	-0.116104	0.236507	-0.32293	0.746086	0.210555	0.532855	0.154564	0.277562
LP-1484.128-9.786	-0.14535	1.00301	-0.145596	0.849691	-0.259522	1.56944	-0.0549211	0.205416	-0.209009	0.986824	-0.21536	1.10194	-0.14259	0.672663	-0.28678	1.69175	0.0505126	0.147035	-0.00635142	0.0166891
LP-1507.975-6.577	0.362826	1.47015	0.458162	1.74423	0.330435	1.31852	0.603457	3.31102	-0.279761	0.32184	0.231286	0.413113	0.176059	0.484844	-0.537237	1.22539	-0.610196	2.86924	0.511047	1.03
LP-1512.158-10.377	-0.038673	0.180382	-0.0629447	0.210036	-0.021307	0.0678018	-0.00371667	0.0119475	-0.0339865	0.154138	-0.0128194	0.032869	0.021104	0.0670628	-0.088095	0.274778	-0.0126795	0.0412897	0.021167	0.0716089
LN-1514.089-1.247	1.42693	6.68691	1.69974	8.5296	1.53604	6.4339	1.37392	4.32278	1.41295	0.702963	1.31059	2.84996	0.361327	0.367985	0.877057	1.23827	-0.123084	0.207396	-0.102357	0.10586
LP-1537.102-9.953	-0.18021	1.42413	-0.260277	1.34106	-0.0589416	0.195845	-0.088542	0.326256	-0.386116	1.29077	-0.27514	0.847479	-0.0974011	0.291191	-0.119129	0.300011	-0.327174	2.54211	0.110976	0.398348
LP-1539.683-0.962	0.514427	2.53015	0.486215	1.64427	0.568603	1.99584	0.588099	1.81465	0.186801	0.364844	0.555149	1.27404	0.217495	0.329813	0.364143	0.631849	-0.381802	1.34598	0.368349	0.999389
LP-1591.149-10.463	-0.0755499	0.420783	-0.168374	0.811069	-0.00513651	0.0149348	0.0846167	0.315113	-0.316033	0.70959	-0.125591	0.363108	-0.00933033	0.0229571	-0.196574	0.60604	-0.310896	2.29611	0.190441	1.21966
LN-1596.091-1.247	1.3715	8.3881	1.64991	10.2445	1.46801	7.73215	1.33484	6.0735	1.16446	1.03003	1.27157	3.35655	0.476124	0.642745	0.722899	1.19816	-0.303553	0.794887	0.107119	0.12913
LP-1607.183-10.748	-0.175333	0.835622	-0.15293	0.407838	-0.195196	0.705885	-0.0457347	0.128784	-0.512067	1.36392	-0.322504	0.880694	-0.152002	0.418396	-0.399067	1.18687	-0.31687	1.5186	0.189563	0.566106
LN-1612.066-1.257	1.74789	8.80354	2.07526	11.2805	1.9667	8.6804	1.8753	8.32575	1.20423	0.829642	1.28759	2.44252	0.759572	0.839304	0.726975	0.816538	-0.762475	2.39379	0.0833673	0.0783193
LP-1615.146-10.65	-0.213648	1.99287	-0.345293	2.81806	-0.178092	1.00655	-0.0982175	0.431394	-0.412578	1.92795	-0.146576	0.569791	-0.167368	0.717719	-0.259268	1.1384	-0.234486	1.38932	0.266002	1.53794
LP-1619.304-11.532	-0.0897823	0.260434	-0.247736	0.727537	-0.481053	1.89658	-0.0291475	0.0595044	-0.196817	0.365021	0.128854	0.249111	-0.0375695	0.0786429	-0.121278	0.243226	0.284237	0.62066	0.32567	0.587246
LP-1641.164-10.503	-0.155218	0.983489	-0.263867	1.35884	-0.124964	0.462888	0.00263728	0.0073634	-0.326414	0.918616	-0.149941	0.383354	-0.0463969	0.122059	-0.292973	0.876861	-0.20145	1.10198	0.176473	0.693893
LP-1641.283-11.535	-0.165101	0.6731	-0.252711	0.903138	-0.475463	1.98644	-0.140989	0.402788	-0.37646	0.658411	0.0799389	0.141826	-0.047029	0.104146	-0.29798	0.686433	0.0990035	0.233071	0.456399	1.28334
LP-1645.195-10.765	-0.292571	0.845683	-0.488907	1.17783	0.0202912	0.0329589	0.0408078	0.0573222	-0.805277	1.21835	-0.487339	0.787296	-0.413566	0.82836	-0.529975	0.861602	-0.825568	3.28743	0.317937	0.607874
LP-1667.178-10.763	-0.107022	0.417225	-0.246748	0.827415	0.0753983	0.186218	0.122912	0.338633	-0.471668	1.18116	-0.2364	0.497838	-0.130183	0.299735	-0.229529	0.48301	-0.547066	3.10943	0.235268	0.891628
LP-1673.346-12.447	-0.553578	4.77222	-0.771109	4.22895	-0.5738	3.10671	-0.603553	3.46339	-0.502783	1.33562	-0.240712	0.584411	-0.192579	0.565208	-0.35168	0.995768	0.0710167	0.170119	0.26207	0.621494
LP-1675.658-0.963	0.54326	2.48875	0.534602	1.96152	0.616441	2.21149	0.564008	1.63592	0.404323	0.113817	0.622848	1.45693	0.143954	0.199482	0.431216	0.732878	-0.212117	0.534235	0.218525	0.401471
LP-1676.661-0.962	0.579816	3.15864	0.554647	2.0939	0.665046	2.53892	0.606061	1.9367	0.427597	0.0260202	0.656519	1.57646	-0.0623255	0.0734708	0.497663	0.896314	-0.237449	0.64811	0.228921	0.435945
LN-1678.095-1.247	1.45865	7.0548	1.76876	9.05934	1.51203	5.89752	1.31944	4.24529	1.41971	0.742437	1.39133	3.1341	0.324134	0.310621	0.946705	1.33777	-0.092316	0.144834	-0.0283789	0.0278019
LP-1689.165-10.326	-0.201089	0.567751	-0.320519	0.737256	-0.00337602	0.00511479	-0.0296655	0.0476736	-0.631922	0.900334	-0.114966	0.140017	0.107512	0.184654	-0.446162	0.675203	-0.628546	2.07737	0.516956	1.10583
LN-1761.1-1.246	1.44492	7.24634	1.704	8.72721	1.49154	7.12143	1.3873	4.91567	1.35054	1.09972	1.38104	3.51628	0.405803	0.48224	0.892041	1.47636	-0.141009	0.276606	0.0305007	0.032861
LN-1792.045-1.263	1.51675	8.26013	1.82809	11.1424	1.71086	7.78371	1.71909	8.43352	0.931616	1.18823	0.983934	1.74043	0.70985	0.914139	0.308781	0.28426	-0.779246	3.10005	0.0523188	0.0607379
LN-1858.075-1.256	1.63745	8.01055	1.97611	11.335	1.78861	7.03336	1.7181	7.15599	1.30828	0.924481	1.29659	2.25995	0.633344	0.696668	0.589531	0.599419	-0.480329	1.10339	-0.0116931	0.00965624
LN-1925.105-1.247	1.38234	6.65601	1.67247	8.37551	1.43568	5.80991	1.30701	4.52845	1.3287	1.35679	1.41854	3.3034	0.210506	0.188729	0.594844	0.651079	-0.106974	0.190533	0.0898428	0.103829
LN-1940.076-1.255	1.75122	8.34544	2.09966	11.3844	1.90333	7.99502	1.88696	7.96134	1.34016	1.24087	1.29892	2.48405	0.749227	0.866722	0.543713	0.535236	-0.563166	1.46789	-0.0412483	0.0367479
LP-1947.607-0.961	0.608313	2.62574	0.632247	1.81103	0.627937	1.87132	0.553687	1.41696	0.508584	0.404745	0.759581	1.62901	-0.093682	0.0990978	0.507497	0.759964	-0.119353	0.269033	0.250997	0.516071
LP-2015.594-0.962	0.739686	3.33176	0.69816	2.76922	0.734967	2.71275	0.681454	1.66749	0.61896	0.189679	0.953403	2.73385	0.00658192	0.00700471	0.72682	1.38952	-0.116007	0.243344	0.334442	0.695048
LN-2088.108-1.247	1.4281	6.89571	1.74957	8.69563	1.5001	6.31647	1.34059	4.62852	1.3605	1.19848	1.3024	2.95944	0.319728	0.312242	0.794494	1.05154	-0.139599	0.251083	-0.0581006	0.0610525
LP-2121.287-6.403	0.15256	0.767367	0.167609	0.631903	0.143897	0.605807	0.214654	0.981303	-0.10705	0.158017	0.312632	1.38751	-0.21191	0.748605	-0.237933	0.842225	-0.250948	1.30657	0.419682	2.37619
LP-2300.712-10.419	0.0115208	0.0353149	-0.0344247	0.0962815	-0.0142267	0.036633	0.114888	0.388855	-0.332846	1.96284	0.11834	0.327039	-0.194486	0.742736	-0.253258	0.976161	-0.318619	1.2395	0.451186	1.7913
LP-2321.681-9.988	-0.00855149	0.039402	-0.0862022	0.423646	0.056607	0.291832	0.098722	0.479343	-0.109957	0.504042	0.0523607	0.179407	-0.00186226	0.00608243	-0.148501	0.624843	-0.166564	1.70189	0.162318	1.16713
LP-2347.699-10.009	0.0698512	0.360582	0.00433402	0.0142	-0.0901926	0.310257	0.183924	0.904524	-0.0462137	0.073081	0.110853	0.353391	0.0398114	0.122835	-0.0941346	0.265485	0.043979	0.113182	0.157067	0.469551
LP-2348.699-10.009	0.0676529	0.320225	0.0644208	0.24585	0.0141717	0.0499618	0.178764	0.840278	-0.0959641	0.308014	0.0508836	0.146089	0.0311234	0.101568	-0.180512	0.586732	-0.110136	0.463458	0.146848	0.470359
LP-2351.728-10.453	-0.028549	0.129891	-0.0720114	0.281394	-0.0070833	0.0239388	0.113373	0.591209	-0.3485	0.764	0.00806629	0.0202422	0.0260268	0.0782325	-0.321556	1.43518	-0.341417	2.63415	0.356566	2.01126
LP-2367.665-9.527	0.500648	2.01767	0.417913	1.31756	0.179697	0.400122	0.710896	2.57769	0.297488	0.688416	0.571743	1.68041	0.221677	0.48234	0.0542198	0.0693112	0.117791	0.205149	0.274255	0.487539
MP-84.02156-6.897	0.392939	1.89081	0.406028	1.36112	0.4817	2.77154	0.211775	0.843042	0.359723	0.150999	0.665456	4.30192	0.00686977	0.0252844	0.418844	2.89038	-0.121976	0.299246	0.305733	0.873799
MP-104.08408-1.778	0.473019	1.94518	0.476217	1.43875	0.482206	1.32463	0.529239	1.8209	0.389008	2.70358	0.0891901	0.143984	-0.00590134	0.00897777	0.668953	1.94438	-0.0931979	0.127698	-0.299818	0.413514
MP-119.04857-1.651	0.234008	0.375501	0.552914	1.86854	-5.18253	16.8645	0.978588	4.79354	-5.62803	5.15353	-6.14444	11.1085	0.189964	0.683857	-5.99185	11.0895	-0.445497	0.293949	-0.516418	1.00934
MP-120.06488-3.097	-0.00434156	0.0132632	-0.0202856	0.0533097	-0.01421	0.0372303	0.144138	0.490004	-0.0481425	1.06059	-0.204535	0.655635	-0.254805	1.02763	-0.112318	0.298046	-0.0339325	0.0904419	-0.156392	0.500989
MP-129.07908-5.713	0.301714	0.884158	0.259998	0.82884	0.0201773	0.0329235	0.166338	0.35888	0.178606	0.102008	0.836095	2.2907	0.261272	0.882746	-0.0134962	0.0200291	0.158429	0.290186	0.657489	1.35571
MP-149.05895-1.973	0.495108	0.631745	0.863111	2.43826	-6.13981	10.295	1.14184	2.03514	-2.21554	1.28445	-2.2592	3.45145	0.301642	0.714523	-6.33882	6.35137	3.92427	0.666546	-0.0436546	0.00842243
MP-152.03341-4.847	-0.0711873	0.262132	-0.0525424	0.121404	-0.0693856	0.173953	-0.0813626	0.231366	-0.467248	1.00936	0.0153771	0.0300036	-0.0359346	0.0674478	-0.186325	0.451773	-0.397862	1.46413	0.482625	1.93546
MP-161.04284-5.952	-0.0682453	0.252298	-0.167121	0.5729	-0.173543	0.565452	0.085891	0.265214	-0.149364	0.179491	-0.127049	0.278243	-0.243413	0.719953	-0.135091	0.325921	0.024179	0.0465784	0.0223144	0.0333303
MP-190.15693-1.504	0.288662	1.47615	0.223884	0.837317	0.367648	1.82434	0.413903	1.96691	0.481537	2.56211	0.201148	0.600789	0.0403497	0.0919239	0.243263	0.701186	0.11389	0.296087	-0.280389	0.697543
MP-201.2093-1.478	0.535892	1.02775	0.446905	2.36876	0.138544	0.499654	0.944836	1.50006	0.438407	1.61898	0.0475851	0.0632333	0.215834	0.706125	0.0973299	0.223502	0.299863	0.715641	-0.390822	0.503757
MP-217.20421-1.521	0.298405	0.846918	0.249406	1.07203	0.0336269	0.0887571	0.711256	2.18691	0.098956	1.05372	-0.294889	0.870285	0.0435242	0.114037	-0.174893	0.523194	0.065329	0.15407	-0.393845	1.00789
MP-225.03772-6.09	0.200737	1.09013	0.227037	1.18559	0.180828	0.778794	0.388491	2.32293	0.304282	2.22802	-0.136032	0.367266	-0.0181482	0.0356705	0.00935002	0.0217075	0.123454	0.315032	-0.440314	1.07077
MP-232.13105-1.624	-0.0754396	0.182357	-0.0613348	0.108147	-0.534227	1.27831	0.0145133	0.0205955	-0.517326	0.968158	-0.331847	0.53924	0.0272835	0.0405829	-0.0668355	0.0857438	0.0169012	0.0241416	0.185479	0.3911
MP-245.23535-1.478	0.282533	1.17483	0.274376	1.24669	0.150384	0.522221	0.599258	2.96728	0.166042	1.18292	-0.20416	0.575968	0.0877944	0.252771	-0.0651696	0.162939	0.015658	0.0325396	-0.370202	0.967528
MP-285.1937-1.482	0.119419	0.292209	-0.0149016	0.0268757	-0.156784	0.380509	0.279239	0.642791	0.0225607	0.629764	-0.03585	0.0563761	-0.167413	0.368243	0.202309	0.425065	0.179345	0.396004	-0.0584107	0.0861775
MP-285.30312-1.378	0.419718	1.19612	0.31774	0.887176	0.205482	0.500867	0.752748	1.94922	0.454731	1.79795	0.154355	0.236352	0.315213	0.634717	0.0616253	0.0847894	0.249249	0.427581	-0.300376	0.354844
MP-291.20432-1.542	0.101933	0.220969	0.0303438	0.047115	-0.315622	0.550671	0.254238	0.466617	-0.421996	0.671303	-0.371025	0.553241	0.259689	0.486588	0.311985	0.528397	-0.106373	0.15012	0.050971	0.0792161
MP-297.01749-5.944	0.0753228	0.254249	-0.0204501	0.042364	-0.0602346	0.174099	0.224303	1.08137	-0.241807	0.00664201	0.0422858	0.0900964	-0.0998581	0.251091	-0.0121747	0.0258942	-0.181572	0.40352	0.284092	0.517384
MP-313.22493-1.441	-0.257562	0.681122	-0.35729	0.755442	-0.664716	1.53195	0.0164036	0.0227914	-0.227268	0.175072	-0.56164	0.912548	-0.615491	1.22893	-0.402256	0.561603	0.437448	0.625379	-0.334372	0.351042
MP-274.17777-1.541	0.000337807	0.000641227	-0.062991	0.106943	-0.364601	0.708369	0.0962001	0.150986	-0.465455	0.761245	-0.358211	0.567297	0.032942	0.0464939	0.231775	0.373064	-0.100854	0.139209	0.107244	0.16556
MP-105.04287-7.172	-0.0164151	0.0407813	-0.0667307	0.152348	-0.0653452	0.12984	0.205867	0.729126	0.0177105	1.10106	-0.248557	0.589625	-0.0853626	0.22341	-0.203745	0.550891	0.0830557	0.138275	-0.266267	0.494137
MP-122.04818-2.315	-0.155362	0.373172	-0.03112	0.0400637	0.286955	0.343001	-0.123706	0.226185	-0.0160734	0.141624	-0.325902	0.491687	-0.577409	1.28802	-0.371765	0.602325	-0.303029	0.288739	-0.309829	0.339549
MP-148.10183-1.72	0.160769	0.572738	0.279358	1.05011	0.15643	0.516917	0.455722	2.84698	0.137237	1.36036	-0.59187	2.79149	-0.0629496	0.159271	-0.278593	0.923308	-0.0191931	0.0348999	-0.729107	2.01274
MP-149.05901-1.483	0.918139	2.20716	1.17205	4.35659	-3.33435	14.4141	1.67301	11.8629	-2.83647	4.59809	-2.913	8.74985	0.354008	0.966269	-3.26825	9.09003	0.497886	1.47429	-0.0765357	0.110903
MP-170.95221-8.422	0.257738	1.27312	0.239183	0.944557	0.231535	0.886676	0.496424	3.26237	0.259018	1.14488	-0.117803	0.30455	-0.0118367	0.0290523	0.0766443	0.158837	0.0274828	0.0553427	-0.376821	0.988512
MP-187.00694-3.066	0.0602282	0.117312	-0.084562	0.218004	-0.0725097	0.196974	0.270045	0.469489	-0.137109	0.56434	0.0710145	0.122953	-0.191407	0.572339	-0.120589	0.233509	-0.064599	0.189636	0.208123	0.444984
MP-287.20953-1.462	-0.337977	0.72421	-0.496922	0.839379	-0.449686	0.674679	-0.21893	0.30855	-0.167785	0.71308	-0.437351	0.484613	-0.58111	0.81019	-0.169593	0.156796	0.281901	0.283765	-0.269566	0.208023
MP-512.52789-1.246	0.218929	0.398894	0.243319	0.739489	-0.0076299	0.0158237	0.612749	1.12611	0.1097	1.0279	-0.454356	1.27759	-0.0401627	0.0807845	-0.341913	0.883934	0.11733	0.18438	-0.564056	0.821412
MP-674.66824-1.399	0.240923	0.457957	0.316408	0.600031	-0.0697064	0.144805	0.63138	1.73158	0.02075	0.879267	-0.4106	0.80643	-0.173713	0.369994	-0.516774	1.49456	0.0904564	0.141545	-0.43135	0.576086
MP-805.56091-1.991	0.0440316	0.0987185	0.0586143	0.110481	0.0325453	0.057694	0.332516	0.998631	-0.172986	0.0580455	-0.429826	0.759186	0.125811	0.22039	-0.28869	0.480374	-0.205531	0.502459	-0.25684	0.423815
MP-152.05858-2.659	0.451532	0.553613	0.0994632	0.133444	0.442163	0.753769	0.851	0.873368	0.204229	0.481564	-0.064436	0.0542727	-0.165418	0.216799	0.622442	0.900328	-0.237934	0.268577	-0.268665	0.209025
MP-173.17806-1.521	0.485851	0.615041	0.301998	1.29039	0.109745	0.344867	1.04375	1.19935	0.260304	1.22356	-0.192143	0.323498	0.0685919	0.179096	-0.114211	0.262461	0.150559	0.383485	-0.452448	0.768427
MP-180.07858-1.628	-0.0395796	0.0425092	0.0373712	0.0381786	-0.798827	1.64301	0.260532	0.265836	-0.315613	0.702559	-0.20504	0.226524	0.0835672	0.107343	-1.0386	1.68109	0.483214	0.519973	0.110574	0.0798502
MP-243.25628-1.386	0.556451	2.72829	0.752999	3.63421	0.466335	2.23586	0.687123	3.37937	0.39498	0.694111	0.0178138	0.0307577	-0.0320895	0.0635956	0.20103	0.443444	-0.0713552	0.147422	-0.377166	0.795089
MP-315.24085-1.424	-0.261541	0.51645	-0.328963	0.456852	-0.401142	0.512338	-0.180521	0.25236	-0.105303	0.588575	-0.482595	0.524609	-0.371553	0.396325	-0.0915526	0.0791338	0.295839	0.269604	-0.377292	0.296153
MP-85.05314-2.099	0.425118	1.90008	0.439168	1.6337	0.0362485	0.0800963	0.660706	3.1361	0.173783	2.4963	-1.56871e-05	3.15716e-05	-0.211388	0.669817	0.211027	0.646838	0.137535	0.283686	-0.173799	0.333907
[truncated: 273 more rows]

## Sheet: Figure 4b-c
Figure 4b-c	Performance of the machine-learning LASSO model for CD/CRD, STGD, and control group classification
[truncated: 51 more rows]

## Sheet: Figure 4d-e
Figure 4d-e	Performance of the machine-learning LASSO model for RP with EYS, USH2A, and other genotypes classification
[truncated: 51 more rows]

[truncated: 5 more sheets: Figure S1, Figure S2, Figure S3a, Figure S3b, Table S1]
